# Supplementary material for: [N,N′-Bis(4-chlorobenzylidene)-2,2-dimethylpropane-1,3-diamine-κ2 N,N′]iodidocopper(I)
Source: Acta Crystallogr Sect E Struct Rep Online. 2009 Jan 17;65(Pt 2):m197. doi: 10.1107/S160053680900107X (PMC2968316; doi:10.1107/S160053680900107X)
Supplement: Supplementary file 2 [file e-65-0m197-Isup2.hkl]

# 
# h,k,l, Fc-squared, Fo-squared, sigma(Fo-squared) and status flag 
# 
data_I 
_shelx_title ' h29m in C2/m        (100K)' 
_shelx_refln_list_code          4 
_shelx_F_calc_maximum      376.62 
_exptl_crystal_F_000      1056.00 
_reflns_d_resolution_high  0.6196 
 
loop_ 
 _symmetry_equiv_pos_as_xyz 
 'x, y, z' 
 '-x, y, -z' 
 'x+1/2, y+1/2, z' 
 '-x+1/2, y+1/2, -z' 
 '-x, -y, -z' 
 'x, -y, z' 
 '-x+1/2, -y+1/2, -z' 
 'x+1/2, -y+1/2, z' 
 
_cell_length_a    16.2770 
_cell_length_b    12.2983 
_cell_length_c    10.6255 
_cell_angle_alpha  90.000 
_cell_angle_beta   92.249 
_cell_angle_gamma  90.000 
 
_shelx_F_squared_multiplier     1.000 
 
loop_ 
 _refln_index_h 
 _refln_index_k 
 _refln_index_l 
 _refln_F_squared_calc 
 _refln_F_squared_meas 
 _refln_F_squared_sigma 
 _refln_observed_status 
   2   0   0    17730.97    17894.04    210.96 o 
   4   0   0   136007.61   132881.92   1330.60 o 
   6   0   0     9121.57     8863.55     80.30 o 
   8   0   0    43786.95    45265.69    340.40 o 
  10   0   0      106.06       70.21      3.92 o 
  12   0   0     1100.06     1087.57     14.22 o 
  14   0   0    11390.39    11329.60    124.05 o 
  16   0   0     7332.72     7519.34    114.27 o 
  18   0   0      145.63      103.89     12.55 o 
  20   0   0      196.96      241.24     22.42 o 
  22   0   0      575.04      645.75     40.36 o 
  24   0   0      207.14      204.86     15.38 o 
  26   0   0       23.51       28.11     12.36 o 
   1   1   0    12736.83    13092.22    220.97 o 
   3   1   0       48.77       79.57      2.90 o 
   5   1   0    65494.09    67902.07    413.89 o 
   7   1   0      897.47      803.41      6.55 o 
   9   1   0    25387.75    26868.90    148.50 o 
  11   1   0      494.30      527.04      6.25 o 
  13   1   0     5255.13     5359.92     42.86 o 
  15   1   0        1.83        5.25      2.85 o 
  17   1   0     1758.39     1819.36     24.41 o 
  19   1   0      199.49      167.40      8.98 o 
  21   1   0      856.03      892.56     18.84 o 
  23   1   0      159.28      180.51     10.25 o 
  25   1   0      218.12      233.45     12.70 o 
   0   2   0    11179.56    11888.52     99.14 o 
   2   2   0     5005.46     5380.41     36.11 o 
   4   2   0     5280.86     5672.48     35.91 o 
   6   2   0    13642.61    13761.62     86.10 o 
   8   2   0    24493.61    24781.57    146.52 o 
  10   2   0      380.15      359.36      3.94 o 
  12   2   0      644.87      720.02      7.29 o 
  14   2   0     6627.77     6710.67     55.11 o 
  16   2   0     3054.33     3009.11     31.93 o 
  18   2   0      221.23      204.80      7.82 o 
  20   2   0       28.21       33.58      5.89 o 
  22   2   0      997.04     1082.38     24.79 o 
  24   2   0      133.49      129.20      8.89 o 
  26   2   0       53.69       43.16     13.04 o 
   1   3   0      141.55      169.62      2.27 o 
   3   3   0    27428.51    28176.85    182.43 o 
   5   3   0     1669.67     1946.77     11.82 o 
   7   3   0     5853.20     6360.38     37.28 o 
   9   3   0     1135.87      987.98      7.53 o 
  11   3   0        1.67        3.74      2.27 o 
  13   3   0     3441.16     3397.52     25.90 o 
  15   3   0       45.76       46.45      4.12 o 
  17   3   0     2013.76     2019.36     28.33 o 
  19   3   0       25.88       17.53      4.95 o 
  21   3   0      379.48      346.27     14.09 o 
  23   3   0       47.06       53.70      8.81 o 
  25   3   0       36.03       24.84      9.02 o 
   0   4   0    45466.02    43964.63    356.09 o 
   2   4   0      827.93      777.87      6.29 o 
   4   4   0     5783.60     5984.78     38.58 o 
   6   4   0    17066.03    17248.53     91.40 o 
   8   4   0    42799.67    42636.02    224.87 o 
  10   4   0      539.65      609.51      5.56 o 
  12   4   0     1842.50     1823.64     13.56 o 
  14   4   0     3386.25     3174.55     33.91 o 
  16   4   0     2562.71     2417.11     32.29 o 
  18   4   0       75.92       66.22      5.81 o 
  20   4   0       22.24       19.29      5.17 o 
  22   4   0      790.16      782.59     21.18 o 
  24   4   0      138.97      150.85     13.53 o 
   1   5   0    14949.43    14951.23     86.77 o 
   3   5   0     5283.51     5283.22     36.09 o 
   5   5   0    17861.68    17530.59    105.03 o 
   7   5   0       66.72       80.90      2.37 o 
   9   5   0    12627.55    12456.00     73.47 o 
  11   5   0      721.30      725.87      7.23 o 
  13   5   0     5333.11     5198.90     46.03 o 
  15   5   0      147.88      136.99      6.31 o 
  17   5   0     2257.01     2110.24     31.36 o 
  19   5   0       79.37       69.93      7.03 o 
  21   5   0      644.51      661.43     16.52 o 
  23   5   0      102.04      124.36      9.91 o 
  25   5   0      128.18      129.00     12.04 o 
   0   6   0    85971.57    80262.63    699.91 o 
   2   6   0     1101.70     1070.47      8.36 o 
   4   6   0    11581.83    11941.94     81.97 o 
   6   6   0    12334.82    12218.29     73.93 o 
   8   6   0    20219.45    20912.44    124.52 o 
  10   6   0        9.06       -0.66      3.11 o 
  12   6   0      487.57      524.32      7.90 o 
  14   6   0     4043.31     4049.36     48.82 o 
  16   6   0     2208.26     2224.23     30.24 o 
  18   6   0      163.91      166.63      9.35 o 
  20   6   0        5.72        0.82      6.30 o 
  22   6   0      631.16      651.10     16.49 o 
  24   6   0      126.52      116.80     11.54 o 
   1   7   0     6942.26     6843.30     44.10 o 
   3   7   0     5181.80     5322.88     35.05 o 
   5   7   0     8095.43     7824.64     60.19 o 
   7   7   0     2503.69     2656.19     19.90 o 
   9   7   0     5164.50     5288.60     38.31 o 
  11   7   0      466.25      396.48      7.38 o 
  13   7   0     1885.35     2018.01     20.43 o 
  15   7   0       51.50       47.90      4.47 o 
  17   7   0      781.52      803.99     16.03 o 
  19   7   0        7.09        2.87      4.95 o 
  21   7   0      263.69      291.07     11.30 o 
  23   7   0       30.68       38.61      7.54 o 
   0   8   0    15663.64    14968.62    138.00 o 
   2   8   0     2768.26     2636.88     18.66 o 
   4   8   0      252.22      252.09      4.09 o 
   6   8   0     2125.70     2177.17     18.62 o 
   8   8   0     8200.53     8130.07     58.98 o 
  10   8   0       66.97       61.02      3.10 o 
  12   8   0      478.24      443.15      7.66 o 
  14   8   0     2404.11     2432.96     26.45 o 
  16   8   0     1664.29     1572.24     23.95 o 
  18   8   0       49.20       47.93      6.52 o 
  20   8   0        1.55       -4.40      5.19 o 
  22   8   0      276.27      303.07     14.67 o 
  24   8   0       51.56       51.71      9.32 o 
   1   9   0      320.78      319.19      4.03 o 
   3   9   0      122.77      103.81      2.60 o 
   5   9   0     2314.56     2329.75     22.48 o 
   7   9   0      347.91      343.70      5.29 o 
   9   9   0     2545.18     2515.01     32.96 o 
  11   9   0       40.24       24.50      4.13 o 
  13   9   0     1003.62      962.14     13.06 o 
  15   9   0       38.72       47.46      4.13 o 
  17   9   0      452.89      447.56     15.26 o 
  19   9   0      116.76      121.76      8.11 o 
  21   9   0      232.15      230.62     11.33 o 
  23   9   0       50.53       58.65      9.64 o 
   0  10   0    17798.96    18160.52    156.33 o 
   2  10   0     1197.23     1187.63     12.00 o 
   4  10   0     1708.18     1742.83     19.26 o 
   6  10   0     1209.31     1205.40     15.59 o 
   8  10   0     4411.38     4320.85     38.46 o 
  10  10   0        3.07       11.14      3.84 o 
  12  10   0      105.54       99.92      5.06 o 
  14  10   0     1403.77     1457.29     21.45 o 
  16  10   0      779.54      796.85     25.52 o 
  18  10   0       26.13       22.95      5.04 o 
  20  10   0        0.80        4.61      4.63 o 
  22  10   0      140.62      163.33     20.42 o 
   1  11   0     1781.37     1775.98     18.79 o 
   3  11   0      641.79      623.76     10.35 o 
   5  11   0     2842.38     2853.41     31.00 o 
   7  11   0      137.16      159.32      5.86 o 
   9  11   0     1878.89     1800.76     28.72 o 
  11  11   0        9.37        2.80      3.28 o 
  13  11   0      684.23      687.30     13.46 o 
  15  11   0        0.06       -2.15      4.41 o 
  17  11   0      262.57      245.20     11.61 o 
  19  11   0       11.95       18.06      7.39 o 
  21  11   0       88.13       80.62      9.79 o 
   0  12   0     4225.46     4096.62     93.41 o 
   2  12   0       94.61       94.96      5.77 o 
   4  12   0      362.27      357.32      8.45 o 
   6  12   0     1537.29     1543.30     21.79 o 
   8  12   0     2413.04     2421.01     34.71 o 
  10  12   0        4.99        2.26      5.20 o 
  12  12   0       95.96       97.44      5.90 o 
  14  12   0      608.58      663.10     13.88 o 
  16  12   0      308.30      283.28      9.77 o 
  18  12   0       50.82       62.84      8.53 o 
  20  12   0        0.12       -0.35      6.67 o 
   1  13   0      673.64      682.20     12.79 o 
   3  13   0      786.15      763.93     18.38 o 
   5  13   0      338.73      343.36      9.48 o 
   7  13   0      130.21      134.71      6.84 o 
   9  13   0      371.21      369.82     11.05 o 
  11  13   0        1.34        7.19      3.37 o 
  13  13   0      405.70      447.89     11.60 o 
  15  13   0        1.14        5.47      4.91 o 
  17  13   0      224.21      246.81     11.74 o 
  19  13   0        2.34       11.91     10.05 o 
   0  14   0     1543.99     1553.24     35.41 o 
   2  14   0       45.91       40.72      4.09 o 
   4  14   0      270.47      236.78      9.05 o 
   6  14   0      430.67      478.51     18.16 o 
   8  14   0     1568.16     1527.61     33.73 o 
  10  14   0       19.37        7.65      5.74 o 
  12  14   0      125.44      122.74      6.40 o 
  14  14   0      115.68      128.55      7.48 o 
  16  14   0      157.84      156.50      8.50 o 
  18  14   0        3.93        7.75      6.61 o 
   1  15   0      204.10      192.95      7.52 o 
   3  15   0      161.46      146.00      6.25 o 
   5  15   0      212.39      230.18     15.36 o 
   7  15   0       28.00       33.45      5.64 o 
   9  15   0      206.24      194.49     11.71 o 
  11  15   0        0.48        8.36      6.08 o 
  13  15   0      136.77      138.12      7.73 o 
  15  15   0        0.83        4.06      5.04 o 
  17  15   0       63.46       66.88     10.03 o 
   0  16   0      726.99      734.87     37.97 o 
   2  16   0       42.65       33.61      5.64 o 
   4  16   0       59.41       54.46      5.25 o 
   6  16   0      126.00      145.76      8.90 o 
   8  16   0      256.03      256.11     14.08 o 
  10  16   0        3.88        2.89      6.25 o 
  12  16   0        5.21        1.79      6.57 o 
  14  16   0      116.82      133.85      8.78 o 
   1  17   0       54.23       58.69      5.55 o 
   3  17   0       14.17       14.66      4.17 o 
   5  17   0      159.39      163.27     10.47 o 
   7  17   0       19.29       16.13      6.44 o 
   9  17   0      114.56      117.99      9.96 o 
  11  17   0        7.80       -0.68      8.68 o 
  13  17   0       32.50       42.12     10.82 o 
   0  18   0      341.49      367.48     20.06 o 
   2  18   0       26.09       27.20      5.53 o 
   4  18   0       40.53       49.51      5.19 o 
   6  18   0       18.73       15.19     10.87 o 
   8  18   0      100.26       89.22     11.92 o 
  10  18   0        0.75       17.90     19.81 o 
   1  19   0       23.32       20.98      4.38 o 
   3  19   0       10.79        9.48      3.88 o 
   5  19   0       40.45       48.55      9.66 o 
   7  19   0        5.59      -11.78     14.72 o 
 -26   0   1        0.98        5.26     11.03 o 
 -24   0   1      392.74      395.21     20.17 o 
 -22   0   1      101.63      120.37     12.53 o 
 -20   0   1      240.09      212.39     11.44 o 
 -18   0   1      832.15      787.82     22.69 o 
 -16   0   1     7738.90     7637.45    104.11 o 
 -14   0   1        6.43       15.43      4.00 o 
 -12   0   1      633.05      601.73      9.12 o 
 -10   0   1    25468.99    26209.84    212.26 o 
  -8   0   1    10517.42    10183.87     83.53 o 
  -6   0   1     4965.61     4952.15     44.30 o 
  -4   0   1     3478.69     3652.94     36.43 o 
  -2   0   1    51514.11    52964.82    569.58 o 
   0   0   1    45614.02    38393.07    637.27 o 
   2   0   1     1721.27     2049.16     18.63 o 
   4   0   1     4960.45     5033.65     42.77 o 
   6   0   1    29127.10    27599.55    207.21 o 
   8   0   1     2871.61     3205.42     24.03 o 
  10   0   1     2065.15     2146.42     17.27 o 
  12   0   1     5560.77     5476.91     49.31 o 
  14   0   1    10014.34    10091.88    112.83 o 
  16   0   1       21.98        0.23     11.99 o 
  18   0   1        1.04       -4.60      7.42 o 
  20   0   1      873.44      934.24     25.69 o 
  22   0   1      290.01      323.17     22.80 o 
  24   0   1       25.86       22.52      9.92 o 
  26   0   1        0.35       -4.98     10.87 o 
 -25   1   1      172.43      179.77     11.30 o 
 -23   1   1       86.82       71.84      8.16 o 
 -21   1   1      820.03      789.20     16.31 o 
 -19   1   1      265.74      260.02      9.07 o 
 -17   1   1      557.67      556.84     11.63 o 
 -15   1   1     2553.28     2561.03     23.05 o 
 -13   1   1     1120.32     1006.51     10.89 o 
 -11   1   1     6151.54     6218.33     41.61 o 
  -9   1   1      415.22      406.69      4.44 o 
  -7   1   1    19537.65    19947.59    118.83 o 
  -5   1   1      339.12      322.37      3.33 o 
  -3   1   1     1124.59     1187.50      8.65 o 
  -1   1   1     2671.76     2807.86     21.38 o 
   1   1   1     6292.81     6801.87     44.81 o 
   3   1   1     1475.04     1472.11      9.86 o 
   5   1   1    19765.06    21104.56    118.55 o 
   7   1   1    12187.05    12115.81     67.63 o 
   9   1   1    10227.60    10731.44     57.86 o 
  11   1   1     3367.41     3268.68     19.76 o 
  13   1   1      598.01      602.17      7.87 o 
  15   1   1     3234.69     3221.89     29.98 o 
  17   1   1      259.64      255.57      8.31 o 
  19   1   1     1304.47     1252.45     22.84 o 
  21   1   1        3.80        7.13      6.23 o 
  23   1   1      529.40      566.42     18.18 o 
  25   1   1        7.43        1.01      6.95 o 
 -26   2   1        0.84        1.27      8.93 o 
 -24   2   1      412.09      418.50     13.74 o 
 -22   2   1      223.33      251.17     11.58 o 
 -20   2   1      132.91      133.77      8.19 o 
 -18   2   1      160.29      147.34      6.81 o 
 -16   2   1     5943.72     5972.20     56.53 o 
 -14   2   1     1570.49     1553.70     15.19 o 
 -12   2   1     1231.55     1183.48     11.22 o 
 -10   2   1     4040.56     4271.36     27.97 o 
  -8   2   1    23875.08    23446.71    136.78 o 
  -6   2   1       32.69        9.50      0.91 o 
  -4   2   1      626.60      609.24      4.74 o 
  -2   2   1   141839.88   134907.78   1217.81 o 
   0   2   1    61217.11    58710.41    489.92 o 
   2   2   1    46892.10    47127.37    354.85 o 
   4   2   1      105.23       98.00      2.17 o 
   6   2   1    61421.84    62346.31    346.35 o 
   8   2   1    12156.37    12293.54     67.25 o 
  10   2   1     4672.48     4762.50     28.16 o 
  12   2   1     1541.00     1503.15     11.44 o 
  14   2   1    17694.29    17380.48    139.23 o 
  16   2   1      281.25      273.00     11.13 o 
  18   2   1     1605.44     1549.53     23.18 o 
  20   2   1      467.08      482.44     14.71 o 
  22   2   1     1509.29     1465.42     27.96 o 
  24   2   1        0.04      -10.02      6.05 o 
  26   2   1       35.00       22.63      9.94 o 
 -25   3   1      111.04      132.22     12.36 o 
 -23   3   1      118.17      108.95      9.92 o 
 -21   3   1      557.40      576.94     17.56 o 
 -19   3   1      413.69      430.62     12.49 o 
 -17   3   1      941.95     1006.08     18.41 o 
 -15   3   1     1951.34     1989.71     24.29 o 
 -13   3   1     5042.44     5081.51     38.88 o 
 -11   3   1     4374.61     4784.98     31.30 o 
  -9   3   1     8986.60     9494.39     55.02 o 
  -7   3   1    42798.07    44112.46    256.11 o 
  -5   3   1    23691.78    24336.43    136.60 o 
  -3   3   1    79483.77    78382.48    486.70 o 
  -1   3   1    11391.46    11905.34     72.92 o 
   1   3   1    64058.24    61601.07    497.22 o 
   3   3   1     3707.94     4081.22     25.80 o 
   5   3   1    16386.04    16760.97     89.53 o 
   7   3   1     2780.08     2740.41     15.64 o 
   9   3   1    12039.80    11676.68     65.98 o 
  11   3   1      889.26      914.10      7.51 o 
  13   3   1     3782.72     3756.03     29.65 o 
  15   3   1     1136.38     1099.87     19.07 o 
  17   3   1     1678.81     1681.66     25.26 o 
  19   3   1      554.75      549.23     14.39 o 
  21   3   1       21.70       27.14      7.54 o 
  23   3   1      495.52      514.66     17.64 o 
  25   3   1        1.51      -13.80      7.50 o 
 -24   4   1      481.36      502.65     19.29 o 
 -22   4   1      224.81      250.06     12.68 o 
 -20   4   1      145.79      144.58      7.98 o 
 -18   4   1      157.36      128.65      7.09 o 
 -16   4   1     4171.28     4171.27     50.78 o 
 -14   4   1       75.78       98.02      4.49 o 
 -12   4   1     2030.81     2086.71     15.79 o 
 -10   4   1     9762.25     9826.36     61.26 o 
  -8   4   1    40976.77    41964.86    230.21 o 
  -6   4   1     1239.34     1104.49      8.03 o 
  -4   4   1     9773.19    10472.96     66.04 o 
  -2   4   1    23944.62    23878.04    153.22 o 
   0   4   1    31408.68    30092.44    166.90 o 
   2   4   1     6061.93     6530.93     39.88 o 
   4   4   1     1841.98     1872.94     12.92 o 
   6   4   1    41215.49    41923.25    216.15 o 
   8   4   1    13917.38    14335.84     76.86 o 
  10   4   1      942.25     1049.23      8.21 o 
  12   4   1      174.55      117.72      3.53 o 
  14   4   1     5294.13     5413.55     57.61 o 
  16   4   1      203.60      231.97     10.73 o 
  18   4   1       67.21       70.74      5.96 o 
  20   4   1      705.21      677.72     16.27 o 
  22   4   1      799.68      830.49     22.10 o 
  24   4   1        5.28       -8.45      8.06 o 
 -25   5   1       84.17       98.12     11.25 o 
 -23   5   1       51.54       46.05      8.11 o 
 -21   5   1      387.27      381.34     12.62 o 
 -19   5   1      489.23      452.72     12.35 o 
 -17   5   1      750.58      769.44     14.74 o 
 -15   5   1     2110.45     1980.14     27.26 o 
 -13   5   1     2441.35     2489.25     23.97 o 
 -11   5   1      834.93      781.59      7.71 o 
  -9   5   1       30.39       37.28      2.09 o 
  -7   5   1     2648.19     2389.80     15.22 o 
  -5   5   1     5444.19     6066.31     37.09 o 
  -3   5   1     4960.14     4673.20     30.43 o 
  -1   5   1     8784.71     9264.93     54.32 o 
   1   5   1    21394.41    21521.66    124.60 o 
   3   5   1      227.32      293.70      3.92 o 
   5   5   1     4389.89     4555.25     29.04 o 
   7   5   1     3250.34     3030.81     16.77 o 
   9   5   1     1247.86     1413.63      9.50 o 
  11   5   1     4615.53     4540.88     33.52 o 
  13   5   1       78.40       99.61      7.06 o 
  15   5   1     3664.28     3605.91     42.59 o 
  17   5   1      525.42      547.55     13.22 o 
  19   5   1      618.89      616.62     14.47 o 
  21   5   1       46.34       46.33      6.87 o 
  23   5   1      187.76      194.76     11.57 o 
  25   5   1        4.16        1.93      7.97 o 
 -24   6   1      289.02      320.49     17.40 o 
 -22   6   1      143.29      153.34      8.99 o 
 -20   6   1       83.74       63.85      6.57 o 
 -18   6   1      178.40      162.08      7.84 o 
 -16   6   1     2467.67     2479.27     32.99 o 
 -14   6   1       29.95       21.73      3.69 o 
 -12   6   1      112.11      115.31      4.06 o 
 -10   6   1    14016.26    14055.61     95.83 o 
  -8   6   1     8964.63     8953.25     56.26 o 
  -6   6   1     1095.90     1101.76      8.04 o 
  -4   6   1       67.00       62.96      2.34 o 
  -2   6   1    17773.82    17203.82    109.65 o 
   0   6   1     7630.61     7503.03     48.93 o 
   2   6   1     1235.83     1296.30      9.09 o 
   4   6   1     4743.36     4609.82     31.77 o 
   6   6   1    32543.25    32414.78    192.29 o 
   8   6   1     2574.00     2505.97     15.36 o 
  10   6   1     4240.45     4021.12     28.32 o 
  12   6   1     1302.48     1281.55     13.82 o 
  14   6   1     6922.61     6742.89     62.33 o 
  16   6   1       21.72        2.63      6.65 o 
  18   6   1       58.25       40.56      5.29 o 
  20   6   1      539.74      564.62     14.84 o 
  22   6   1      388.87      395.13     14.77 o 
  24   6   1        5.31       -7.90      7.61 o 
 -23   7   1       63.62       53.37      8.10 o 
 -21   7   1      281.27      302.42     11.32 o 
 -19   7   1      214.39      207.70      9.26 o 
 -17   7   1      236.13      205.72      8.51 o 
 -15   7   1     1618.65     1568.83     21.63 o 
 -13   7   1      964.02      891.28     11.69 o 
 -11   7   1     3949.11     3845.38     34.32 o 
  -9   7   1      942.17      841.42      9.93 o 
  -7   7   1    11329.71    11614.17     78.13 o 
  -5   7   1     1799.50     2018.40     14.71 o 
  -3   7   1     6104.45     6128.34     41.29 o 
  -1   7   1        7.94        8.46      1.36 o 
   1   7   1    10133.61     9927.14     60.04 o 
   3   7   1       27.24       19.30      1.12 o 
   5   7   1     7471.75     7258.11     52.93 o 
   7   7   1     1981.11     1957.77     17.12 o 
   9   7   1     5438.93     5204.75     38.99 o 
  11   7   1      734.06      738.03     16.08 o 
  13   7   1      480.63      439.23      7.48 o 
  15   7   1     1190.06     1121.19     17.04 o 
  17   7   1      106.88       66.26      6.12 o 
  19   7   1      633.46      628.23     15.12 o 
  21   7   1        3.46       10.28      6.13 o 
  23   7   1      304.65      323.36     18.09 o 
 -24   8   1      142.62      144.00     11.62 o 
 -22   8   1       55.15       60.93      7.92 o 
 -20   8   1       78.89       62.53      7.24 o 
 -18   8   1       68.23       76.15      7.23 o 
 -16   8   1     2565.75     2468.07     38.57 o 
 -14   8   1      779.33      715.97     11.63 o 
 -12   8   1      521.14      516.58      8.92 o 
 -10   8   1      601.42      587.81      7.62 o 
  -8   8   1     5984.08     6043.48     47.76 o 
  -6   8   1        1.59       12.90      2.30 o 
  -4   8   1      244.77      266.13      4.81 o 
  -2   8   1    23134.17    23412.74    155.96 o 
   0   8   1    17085.50    16874.50    100.36 o 
   2   8   1     2915.94     3050.82     22.17 o 
   4   8   1       65.82       77.60      2.59 o 
   6   8   1    10318.99    10191.73     80.25 o 
   8   8   1     2417.33     2333.27     20.41 o 
  10   8   1      779.17      743.15      8.97 o 
  12   8   1      774.59      817.71     10.78 o 
  14   8   1     5809.52     5849.96     58.69 o 
  16   8   1       78.39       46.55      6.95 o 
  18   8   1      560.02      547.75     16.39 o 
  20   8   1      178.08      192.18     10.18 o 
  22   8   1      463.51      455.94     15.55 o 
 -23   9   1       12.62       13.48      8.11 o 
 -21   9   1      275.93      285.27     14.31 o 
 -19   9   1        7.88       -6.73      4.86 o 
 -17   9   1      178.20      189.69      8.21 o 
 -15   9   1      195.61      213.85      8.29 o 
 -13   9   1      363.77      417.02      8.19 o 
 -11   9   1     1040.59      995.91     15.08 o 
  -9   9   1      626.60      621.49      8.94 o 
  -7   9   1     5932.12     5996.37     48.11 o 
  -5   9   1     2007.70     2045.40     21.93 o 
  -3   9   1     3573.95     3547.76     25.48 o 
  -1   9   1        3.08       21.09      3.44 o 
   1   9   1     3810.52     3690.78     26.23 o 
   3   9   1      899.81      880.62      8.85 o 
   5   9   1     3094.23     3047.08     29.76 o 
   7   9   1     2604.29     2468.69     22.22 o 
   9   9   1     3420.48     3362.16     39.00 o 
  11   9   1      424.22      426.56      7.89 o 
  13   9   1      856.11      905.10     15.28 o 
  15   9   1      377.61      390.65      9.00 o 
  17   9   1      368.71      364.35     11.36 o 
  19   9   1      262.75      278.44     11.45 o 
  21   9   1       26.51       21.96      6.55 o 
  23   9   1      175.74      216.42     19.87 o 
 -22  10   1       31.48       47.43      9.07 o 
 -20  10   1       52.56       68.48     15.20 o 
 -18  10   1      136.21       90.53      6.91 o 
 -16  10   1     1439.01     1480.20     23.41 o 
 -14  10   1       20.33       33.61      4.34 o 
 -12  10   1      443.25      471.49      9.94 o 
 -10  10   1     1434.37     1396.82     18.30 o 
  -8  10   1     4306.57     4349.05     48.37 o 
  -6  10   1       31.25       36.07      3.51 o 
  -4  10   1      377.04      409.12      5.89 o 
  -2  10   1     7959.15     7865.28     56.65 o 
   0  10   1     7387.45     7347.74     48.10 o 
   2  10   1      768.08      746.95      8.55 o 
   4  10   1       17.65       15.95      2.46 o 
   6  10   1     5465.87     5399.60     52.29 o 
   8  10   1     1548.77     1531.54     18.84 o 
  10  10   1      216.15      213.06      6.09 o 
  12  10   1      225.22      227.63      9.47 o 
  14  10   1     1480.80     1485.66     25.80 o 
  16  10   1       57.30       36.01      4.57 o 
  18  10   1       25.93       19.88      4.95 o 
  20  10   1      108.13      115.55      8.07 o 
  22  10   1      153.45      171.83     12.60 o 
 -21  11   1      131.29      148.95     12.26 o 
 -19  11   1      129.61      101.79     15.79 o 
 -17  11   1      156.43      167.75      9.33 o 
 -15  11   1      559.49      582.81     12.39 o 
 -13  11   1      408.93      452.20     10.32 o 
 -11  11   1      834.87      786.70     13.87 o 
  -9  11   1      158.49      161.18      6.65 o 
  -7  11   1     2230.27     2175.87     22.39 o 
  -5  11   1      111.68      130.93      4.24 o 
  -3  11   1     1731.32     1626.74     17.28 o 
  -1  11   1       10.27       21.44      2.35 o 
   1  11   1     2754.18     2740.33     24.64 o 
   3  11   1       10.60       10.39      3.48 o 
   5  11   1     1397.54     1406.11     18.32 o 
   7  11   1      464.67      464.01      9.66 o 
   9  11   1      710.78      601.55     31.19 o 
  11  11   1      419.65      466.59      9.64 o 
  13  11   1       42.52       43.82      4.80 o 
  15  11   1      421.93      413.91     14.61 o 
  17  11   1       35.08       13.88      6.08 o 
  19  11   1      123.73      142.84     10.91 o 
  21  11   1        0.05        0.05      7.08 o 
 -20  12   1       19.42       22.75      7.77 o 
 -18  12   1       14.02       12.05      6.36 o 
 -16  12   1      395.51      431.83     13.02 o 
 -14  12   1        7.58        8.82      4.44 o 
 -12  12   1       69.31       75.32      5.09 o 
 -10  12   1     1167.16     1058.18     19.66 o 
  -8  12   1     1754.58     1769.38     38.21 o 
  -6  12   1       54.15       39.26      4.58 o 
  -4  12   1       16.58       18.93      3.24 o 
  -2  12   1     2677.03     2639.07     37.87 o 
   0  12   1     1126.38     1129.29     16.62 o 
   2  12   1      515.42      503.31     10.48 o 
   4  12   1      184.79      195.20      8.05 o 
   6  12   1     4283.81     4357.81     64.99 o 
   8  12   1      506.04      444.80     17.42 o 
  10  12   1      647.46      701.93     15.38 o 
  12  12   1      147.70      183.39      7.30 o 
  14  12   1     1210.90     1256.44     20.67 o 
  16  12   1        1.42       -8.69      4.34 o 
  18  12   1       65.58       51.63      7.62 o 
  20  12   1       90.42      111.44     10.38 o 
 -19  13   1       28.73       23.38      7.50 o 
 -17  13   1       42.14       35.81      7.08 o 
 -15  13   1      152.76      155.02      8.25 o 
 -13  13   1      190.39      229.26      8.70 o 
 -11  13   1      161.31      134.35      8.77 o 
  -9  13   1       11.58       18.77      5.81 o 
  -7  13   1      801.10      843.13     16.47 o 
  -5  13   1       15.00        5.79      3.15 o 
  -3  13   1     1165.44     1178.14     18.60 o 
  -1  13   1      102.61       96.64      5.93 o 
   1  13   1     1637.06     1689.63     24.70 o 
   3  13   1        0.52       -4.41      4.31 o 
   5  13   1      563.21      593.24     13.48 o 
   7  13   1      231.27      203.25      8.64 o 
   9  13   1      419.92      397.33     11.62 o 
  11  13   1      222.83      228.52      7.20 o 
  13  13   1      146.35      158.45      9.64 o 
  15  13   1      219.22      240.58     16.84 o 
  17  13   1       82.16       70.00      7.71 o 
  19  13   1       62.48       72.82     11.57 o 
 -18  14   1        3.36       -2.24      6.25 o 
 -16  14   1      189.49      182.62      9.16 o 
 -14  14   1        3.46        6.51      6.24 o 
 -12  14   1       82.95       95.04      6.27 o 
 -10  14   1      320.82      314.35     17.35 o 
  -8  14   1     1095.96     1179.43     26.00 o 
  -6  14   1        4.02        2.61      3.81 o 
  -4  14   1      110.63      136.82      5.92 o 
  -2  14   1      785.88      753.31     14.80 o 
   0  14   1      712.28      718.88     24.96 o 
   2  14   1      136.03      115.63      4.79 o 
   4  14   1       20.16       19.15      4.79 o 
   6  14   1     1185.04     1194.51     26.47 o 
   8  14   1      323.72      278.79     13.72 o 
  10  14   1       59.93       55.12      6.11 o 
  12  14   1       20.57       19.26      4.35 o 
  14  14   1      309.12      294.30     14.58 o 
  16  14   1        3.71       -5.59      4.71 o 
  18  14   1       15.27       21.57      7.37 o 
 -17  15   1       56.00       72.12     16.40 o 
 -15  15   1       61.52       74.35      7.14 o 
 -13  15   1       95.25      118.80      7.06 o 
 -11  15   1       67.99       65.82      8.76 o 
  -9  15   1       53.65       49.71      6.98 o 
  -7  15   1      250.10      254.67     10.97 o 
  -5  15   1       64.83       64.59      6.14 o 
  -3  15   1      262.18      244.15      6.28 o 
  -1  15   1        0.33        0.46      3.71 o 
   1  15   1      463.35      459.48     11.32 o 
   3  15   1        2.81        2.87      4.28 o 
   5  15   1      201.92      190.57      8.95 o 
   7  15   1      113.38       99.89      8.54 o 
   9  15   1      132.29      107.96      7.91 o 
  11  15   1       78.52       94.27      9.59 o 
  13  15   1       28.26       26.01      5.01 o 
  15  15   1       90.79      110.25      7.81 o 
  17  15   1       22.45       12.05     13.54 o 
 -14  16   1        3.05       -1.90      6.62 o 
 -12  16   1       11.96        9.91      5.58 o 
 -10  16   1      106.25       91.03      9.41 o 
  -8  16   1      197.88      195.31     17.62 o 
  -6  16   1       24.77       24.96      5.48 o 
  -4  16   1       31.69       27.31      3.53 o 
  -2  16   1      589.13      583.39     11.82 o 
   0  16   1      476.50      492.56     11.13 o 
   2  16   1       92.66       95.87      5.84 o 
   4  16   1        0.37        1.73      3.33 o 
   6  16   1      534.99      597.18     29.23 o 
   8  16   1       70.33       50.71      6.30 o 
  10  16   1      101.04      115.43     10.18 o 
  12  16   1       17.02       29.93      4.67 o 
  14  16   1      220.85      254.37     10.98 o 
 -13  17   1        5.65       15.05     10.04 o 
 -11  17   1       90.70       85.50     12.24 o 
  -9  17   1       18.04       16.20      6.89 o 
  -7  17   1      182.49      202.42     11.87 o 
  -5  17   1       26.00       39.55      3.79 o 
  -3  17   1       92.23       97.62      8.37 o 
  -1  17   1       10.21        7.96      4.58 o 
   1  17   1      174.78      177.07      6.78 o 
   3  17   1       18.88       19.90      3.50 o 
   5  17   1      166.96      173.56      8.19 o 
   7  17   1       32.55       31.91      5.67 o 
   9  17   1      108.70       86.53      8.93 o 
  11  17   1        8.38        9.33     10.72 o 
  13  17   1        9.92       27.66     10.20 o 
 -10  18   1       20.14       16.13      9.72 o 
  -8  18   1       89.99       71.62     11.64 o 
  -6  18   1        4.21        7.11      8.09 o 
  -4  18   1        6.40        9.01      5.22 o 
  -2  18   1      155.75      144.08      7.65 o 
   0  18   1      113.83      132.09      8.89 o 
   2  18   1        6.11        6.65      4.33 o 
   4  18   1        1.33        0.52      3.60 o 
   6  18   1       91.65       97.31      8.66 o 
   8  18   1       10.83        1.97      8.89 o 
  10  18   1       12.45        8.25      9.40 o 
  -7  19   1       50.05       67.61     11.15 o 
  -5  19   1        2.16       -2.05      4.42 o 
  -3  19   1       36.12       39.92      5.56 o 
  -1  19   1        0.61        1.83      4.57 o 
   1  19   1       36.92       44.31      5.68 o 
   3  19   1        2.09        4.09      3.97 o 
   5  19   1       19.82       16.49      6.61 o 
   7  19   1       16.93       20.69      9.19 o 
 -26   0   2       74.22       55.23     20.65 o 
 -24   0   2      274.47      318.27     18.56 o 
 -22   0   2       21.95       14.79      8.86 o 
 -20   0   2       39.02       34.01      8.74 o 
 -18   0   2     2482.52     2449.06     42.41 o 
 -16   0   2     4957.55     5204.93     66.01 o 
 -14   0   2      319.07      330.02      7.09 o 
 -12   0   2      856.55     1018.21     13.09 o 
 -10   0   2     9883.79     9995.49     80.57 o 
  -8   0   2    13313.48    13044.48    102.50 o 
  -6   0   2       56.71       48.33      2.05 o 
  -4   0   2     6390.33     7266.86     65.87 o 
  -2   0   2    78234.91    81638.16   1040.63 o 
   0   0   2     2892.77     3185.46     33.76 o 
   2   0   2     3994.78     4452.71     43.04 o 
   4   0   2      573.09      658.30      7.25 o 
   6   0   2    20836.19    21358.38    151.76 o 
   8   0   2     7048.34     7208.70     51.89 o 
  10   0   2       89.46      104.42      4.47 o 
  12   0   2     8869.07     8426.39     88.80 o 
  14   0   2     5709.54     5553.17     71.22 o 
  16   0   2     1226.18     1173.49     21.17 o 
  18   0   2        2.38       -5.87      4.74 o 
  20   0   2     2803.55     2647.87     87.26 o 
  22   0   2      223.80      226.90     29.20 o 
  24   0   2      219.18      186.16     18.06 o 
 -25   1   2        4.76       19.33      8.56 o 
 -23   1   2      526.60      521.69     15.67 o 
 -21   1   2      100.60       84.96      6.74 o 
 -19   1   2      569.56      595.90     13.48 o 
 -17   1   2      125.51      122.46      6.06 o 
 -15   1   2     3045.70     2995.03     26.86 o 
 -13   1   2       64.75      101.38      4.29 o 
 -11   1   2     5308.51     5459.13     36.56 o 
  -9   1   2     6344.52     6601.00     40.93 o 
  -7   1   2    34456.94    35927.96    206.87 o 
  -5   1   2     3924.85     4166.65     26.61 o 
  -3   1   2    10452.30    11178.44     72.09 o 
  -1   1   2    13108.66    13981.79     92.66 o 
   1   1   2    14131.30    15160.24    100.70 o 
   3   1   2     7296.63     7923.55     52.02 o 
   5   1   2       77.68      124.36      2.49 o 
   7   1   2    26796.99    27181.56    142.96 o 
   9   1   2     2728.84     2951.17     17.68 o 
  11   1   2     4104.01     4109.32     25.52 o 
  13   1   2       63.83       63.04      3.61 o 
  15   1   2     4470.68     4445.33     39.69 o 
  17   1   2        2.36       -1.98      3.43 o 
  19   1   2      719.67      708.30     15.61 o 
  21   1   2      476.06      524.38     15.95 o 
  23   1   2      321.49      326.24     16.40 o 
  25   1   2       72.54       61.53     11.23 o 
 -26   2   2       72.02       45.48     11.00 o 
 -24   2   2      278.66      291.89     13.28 o 
 -22   2   2        4.22        4.83      5.53 o 
 -20   2   2       13.89        3.09      4.60 o 
 -18   2   2     1885.18     1835.07     25.45 o 
 -16   2   2     1826.20     1855.18     20.58 o 
 -14   2   2      848.34      761.19      9.97 o 
 -12   2   2     1460.22     1528.49     12.93 o 
 -10   2   2    21799.99    21396.00    125.32 o 
  -8   2   2     1024.97      840.52      6.78 o 
  -6   2   2     4437.11     4672.72     29.17 o 
  -4   2   2    12837.00    13501.06     83.09 o 
  -2   2   2    82469.72    82654.98    701.21 o 
   0   2   2      776.75      811.85      6.46 o 
   2   2   2     4692.06     4926.00     32.58 o 
   4   2   2    61340.20    60157.87    367.79 o 
   6   2   2    31484.57    31779.24    177.28 o 
   8   2   2     4950.59     4841.93     28.70 o 
  10   2   2      464.52      605.63      5.30 o 
  12   2   2    16533.25    16114.32    107.89 o 
  14   2   2     3948.65     4109.79     36.89 o 
  16   2   2      374.11      339.24      8.22 o 
  18   2   2       84.07       59.63      4.95 o 
  20   2   2     1150.26     1171.35     24.36 o 
  22   2   2      141.91      132.71     10.86 o 
  24   2   2       53.08       52.36      7.77 o 
 -25   3   2        0.95       12.45      8.54 o 
 -23   3   2      430.79      420.50     16.20 o 
 -21   3   2        2.99        7.15      6.57 o 
 -19   3   2     1090.88     1083.30     19.22 o 
 -17   3   2      551.57      560.37     11.76 o 
 -15   3   2     5798.54     5640.05     60.98 o 
 -13   3   2      212.61      245.61      5.16 o 
 -11   3   2     4313.17     4203.18     27.47 o 
  -9   3   2     7359.64     7098.23     44.45 o 
  -7   3   2    10085.58     9834.65     64.65 o 
  -5   3   2    11686.71    11664.13     69.22 o 
  -3   3   2      737.44      736.16      5.88 o 
  -1   3   2    55429.41    54084.58    374.53 o 
   1   3   2    23804.46    23949.23    150.46 o 
   3   3   2    29547.04    29126.41    169.27 o 
   5   3   2      186.95      244.98      3.82 o 
   7   3   2    29816.92    29630.58    157.19 o 
   9   3   2      697.17      659.88      5.60 o 
  11   3   2     3537.49     3594.71     24.30 o 
  13   3   2     4641.02     4580.96     37.29 o 
  15   3   2     2832.18     2794.39     36.72 o 
  17   3   2      723.78      621.83     14.20 o 
  19   3   2      337.23      380.06     12.12 o 
  21   3   2      624.77      640.56     21.35 o 
  23   3   2      233.02      245.91     12.96 o 
  25   3   2       77.75       82.83     10.63 o 
 -24   4   2      369.84      366.85     20.88 o 
 -22   4   2        5.50        0.31      6.46 o 
 -20   4   2      100.23       93.68      7.20 o 
 -18   4   2     1412.02     1404.49     24.85 o 
 -16   4   2     1680.48     1646.12     27.21 o 
 -14   4   2     1001.09     1030.46     14.09 o 
 -12   4   2      800.80      847.16      8.67 o 
 -10   4   2    20272.42    20702.09    128.25 o 
  -8   4   2     3228.86     3327.32     19.84 o 
  -6   4   2     2379.84     2328.88     14.34 o 
  -4   4   2     4735.32     4551.20     28.74 o 
  -2   4   2    37632.86    36324.31    223.70 o 
   0   4   2      267.29      260.17      3.20 o 
   2   4   2     1463.22     1483.55      9.93 o 
   4   4   2    35396.56    35549.68    204.38 o 
   6   4   2    31787.19    32162.59    171.09 o 
   8   4   2     1518.22     1561.87     10.58 o 
  10   4   2      924.32      928.89      7.17 o 
  12   4   2    14117.18    14053.86     96.80 o 
  14   4   2     3033.60     2880.64     40.45 o 
  16   4   2     1562.11     1557.76     25.36 o 
  18   4   2       79.41       84.85      6.68 o 
  20   4   2     2103.43     2092.98     39.86 o 
  22   4   2      151.65      141.88     10.60 o 
  24   4   2      127.78      133.14     12.17 o 
 -25   5   2        1.13       11.43      8.73 o 
 -23   5   2      257.59      269.95     13.25 o 
 -21   5   2        5.86        0.66      5.34 o 
 -19   5   2      537.67      542.08     18.17 o 
 -17   5   2      202.13      195.04     11.47 o 
 -15   5   2     2735.10     2730.44     35.27 o 
 -13   5   2        1.30        2.52      3.30 o 
 -11   5   2     1590.16     1582.78     13.95 o 
  -9   5   2     4765.89     4967.08     32.75 o 
  -7   5   2     8381.38     8663.07     49.08 o 
  -5   5   2     7287.60     8080.56     49.19 o 
  -3   5   2     2324.41     2655.28     18.66 o 
  -1   5   2    18728.36    18833.07    106.32 o 
   1   5   2    15640.75    16351.29     94.44 o 
   3   5   2     3162.43     3038.25     19.86 o 
   5   5   2     1536.54     1681.34     11.45 o 
   7   5   2    14825.17    14710.95     81.80 o 
   9   5   2     1787.24     1727.19     11.46 o 
  11   5   2     6428.70     6425.32     50.10 o 
  13   5   2       37.45       51.08     10.31 o 
  15   5   2     5635.16     5473.81     70.46 o 
  17   5   2       80.72       55.38      5.88 o 
  19   5   2      633.64      619.28     17.45 o 
  21   5   2      232.82      275.09     11.38 o 
  23   5   2      168.96      160.32     10.76 o 
  25   5   2       59.34       67.96     10.08 o 
 -24   6   2      174.88      198.82     13.46 o 
 -22   6   2        1.03       -1.46      5.28 o 
 -20   6   2        6.42        5.08      5.36 o 
 -18   6   2      783.05      735.68     15.90 o 
 -16   6   2     1015.75     1047.96     17.64 o 
 -14   6   2      196.98      193.40      6.70 o 
 -12   6   2       67.36       47.36      3.23 o 
 -10   6   2     9263.43     9383.63     66.94 o 
  -8   6   2     5489.66     5567.26     35.91 o 
  -6   6   2      997.85     1126.92      8.54 o 
  -4   6   2     1658.94     1694.12     12.45 o 
  -2   6   2    22617.70    22357.12    131.47 o 
   0   6   2     1023.58      836.58      5.69 o 
   2   6   2      398.48      400.20      3.72 o 
   4   6   2     8906.96     9082.81     57.73 o 
   6   6   2    15740.62    15390.24     92.83 o 
   8   6   2     1060.09      996.28      9.37 o 
  10   6   2      674.58      641.03      7.64 o 
  12   6   2     2254.41     2221.50     21.81 o 
  14   6   2     2955.06     2880.98     45.19 o 
  16   6   2      119.47      102.47      6.24 o 
  18   6   2        6.65        5.13      4.56 o 
  20   6   2     1183.43     1179.92     22.90 o 
  22   6   2      118.54      102.85      8.10 o 
  24   6   2       78.10       74.23     10.28 o 
 -23   7   2      246.44      264.45     12.68 o 
 -21   7   2       32.92       25.89      5.93 o 
 -19   7   2      339.39      343.90     11.65 o 
 -17   7   2       32.80       35.12      5.24 o 
 -15   7   2     1799.45     1767.39     23.61 o 
 -13   7   2       89.63      109.48      5.84 o 
 -11   7   2     2392.52     2450.91     24.02 o 
  -9   7   2      648.41      620.17      6.90 o 
  -7   7   2     8948.90     8928.16     57.64 o 
  -5   7   2      375.31      328.30      4.44 o 
  -3   7   2     1747.07     1671.70     11.64 o 
  -1   7   2     7341.02     7222.52     42.89 o 
   1   7   2     4728.89     4659.17     29.69 o 
   3   7   2     2151.38     2114.68     15.98 o 
   5   7   2        1.75       12.16      1.68 o 
   7   7   2     4055.05     4051.29     27.66 o 
   9   7   2        3.56        7.76      1.65 o 
  11   7   2      150.77      152.73      4.63 o 
  13   7   2     1012.65      906.38     12.25 o 
  15   7   2     1052.95      993.79     15.40 o 
  17   7   2      124.50       98.94      6.49 o 
  19   7   2      292.84      295.59     10.78 o 
  21   7   2      246.42      217.14     10.15 o 
  23   7   2      156.93      146.99     10.02 o 
 -22   8   2        8.01       10.11      6.24 o 
 -20   8   2       33.77       36.79      6.82 o 
 -18   8   2      771.52      724.20     18.24 o 
 -16   8   2     1370.53     1417.47     23.70 o 
 -14   8   2      132.73      120.90      5.13 o 
 -12   8   2       14.98       13.12      3.25 o 
 -10   8   2     4665.17     4526.53     40.97 o 
  -8   8   2      704.15      611.89      6.84 o 
  -6   8   2     1684.69     1654.32     15.08 o 
  -4   8   2     3181.15     3145.34     23.84 o 
  -2   8   2    22650.61    22597.71    137.78 o 
   0   8   2      102.51      114.04      2.32 o 
   2   8   2     1505.07     1603.15     12.31 o 
   4   8   2    11938.22    11629.22     85.97 o 
   6   8   2     6009.30     6079.69     51.16 o 
   8   8   2     2810.84     2672.21     22.95 o 
  10   8   2       19.25       20.60      2.19 o 
  12   8   2     7423.01     7191.11     61.74 o 
  14   8   2     1417.38     1416.62     18.54 o 
  16   8   2      208.92      189.01      8.19 o 
  18   8   2       15.42        1.96      4.99 o 
  20   8   2      434.33      448.52     15.04 o 
  22   8   2       40.66       22.07     14.90 o 
 -23   9   2      160.37      180.38     12.71 o 
 -21   9   2       17.44       29.70      7.47 o 
 -19   9   2      177.62      187.43      9.90 o 
 -17   9   2      201.59      171.22      8.52 o 
 -15   9   2     1161.53     1168.56     18.40 o 
 -13   9   2      708.47      637.94     11.36 o 
 -11   9   2     2123.90     2100.15     23.49 o 
  -9   9   2     3788.70     3802.68     37.60 o 
  -7   9   2     5743.00     5694.65     49.84 o 
  -5   9   2     1759.39     1649.02     16.11 o 
  -3   9   2      784.19      777.79      7.33 o 
  -1   9   2     7570.18     7314.72     47.88 o 
   1   9   2     1856.18     1905.22     12.86 o 
   3   9   2     8076.49     8177.04     63.22 o 
   5   9   2      203.08      288.71      5.09 o 
   7   9   2    12409.09    12422.24    101.37 o 
   9   9   2      574.70      559.34      9.35 o 
  11   9   2     1878.43     1935.58     23.43 o 
  13   9   2      191.90      199.29      5.92 o 
  15   9   2      855.43      819.77     15.31 o 
  17   9   2      103.96      111.22      7.49 o 
  19   9   2      129.00      117.38      8.29 o 
  21   9   2      164.34      187.31     10.56 o 
  23   9   2      100.03       97.66     10.81 o 
 -22  10   2       11.43       15.06      7.87 o 
 -20  10   2        6.72       -2.09      4.79 o 
 -18  10   2      640.83      641.44     16.19 o 
 -16  10   2      541.49      564.61     12.65 o 
 -14  10   2      392.94      399.80     10.43 o 
 -12  10   2       57.20       34.39      4.21 o 
 -10  10   2     3376.99     3355.99     37.51 o 
  -8  10   2      174.47      229.76      5.38 o 
  -6  10   2      578.13      552.40      8.15 o 
  -4  10   2     2127.86     2012.81     18.74 o 
  -2  10   2     9236.31     9041.92     66.67 o 
   0  10   2      131.26      174.96      2.93 o 
   2  10   2     1399.66     1325.01     12.87 o 
   4  10   2     1359.24     1298.82     13.57 o 
   6  10   2     4982.27     4910.16     44.01 o 
   8  10   2       10.06        5.24      3.36 o 
  10  10   2       92.31       78.55      4.43 o 
  12  10   2     2808.80     2905.30     35.86 o 
  14  10   2      758.83      735.38     23.83 o 
  16  10   2      474.92      507.15     11.56 o 
  18  10   2        3.09        3.90      4.36 o 
  20  10   2      513.74      556.03     28.89 o 
  22  10   2       34.83       34.30      8.49 o 
 -21  11   2       10.72       16.08      7.68 o 
 -19  11   2      133.78      141.25     18.48 o 
 -17  11   2        4.80       12.97      5.72 o 
 -15  11   2      415.28      465.14     14.40 o 
 -13  11   2        7.88       10.77      4.56 o 
 -11  11   2      121.28      136.56      8.92 o 
  -9  11   2      534.66      537.12     10.05 o 
  -7  11   2      877.61     1002.45     14.45 o 
  -5  11   2      443.97      416.53      7.70 o 
  -3  11   2      251.86      262.87      6.13 o 
  -1  11   2     1182.46     1137.45     13.14 o 
   1  11   2      725.26      708.82      9.53 o 
   3  11   2      151.24      166.75      5.05 o 
   5  11   2       71.89       69.97      3.49 o 
   7  11   2     1871.82     1807.76     24.93 o 
   9  11   2       14.84       10.91      2.92 o 
  11  11   2     1038.87     1060.92     17.13 o 
  13  11   2       22.90       26.55      4.13 o 
  15  11   2      983.56      980.87     21.69 o 
  17  11   2        0.42        4.51      5.47 o 
  19  11   2      115.34      135.39     11.15 o 
  21  11   2       96.16      119.75     11.76 o 
 -20  12   2        1.04        6.05      6.90 o 
 -18  12   2       98.57       80.22      8.30 o 
 -16  12   2       74.16       76.99      6.48 o 
 -14  12   2       46.86       41.70      4.88 o 
 -12  12   2       21.05       16.07      4.10 o 
 -10  12   2     1273.63     1269.13     31.88 o 
  -8  12   2      830.42      862.89     30.10 o 
  -6  12   2       49.10       66.53      6.36 o 
  -4  12   2      219.98      214.97      6.28 o 
  -2  12   2     2114.65     2099.81     21.46 o 
   0  12   2       68.74       72.55      4.03 o 
   2  12   2      236.40      219.22      5.71 o 
   4  12   2     2612.47     2627.21     30.21 o 
   6  12   2     2698.56     2671.79     36.35 o 
   8  12   2        0.73       -2.34      3.79 o 
  10  12   2      138.83      122.33      5.56 o 
  12  12   2      423.09      431.45     10.25 o 
  14  12   2      364.28      365.65     11.21 o 
  16  12   2       32.44       34.41      8.34 o 
  18  12   2        1.12        4.58      5.98 o 
  20  12   2      231.15      266.24     14.64 o 
 -19  13   2       88.33       93.77      9.67 o 
 -17  13   2       18.90        3.10      6.04 o 
 -15  13   2      311.75      345.88     10.61 o 
 -13  13   2        2.90        3.34      4.17 o 
 -11  13   2      261.85      254.28     12.60 o 
  -9  13   2      254.18      230.25      9.64 o 
  -7  13   2     1119.47     1139.44     17.87 o 
  -5  13   2      554.07      536.10     11.28 o 
  -3  13   2      850.13      872.39     13.21 o 
  -1  13   2     1734.82     1796.88     23.30 o 
   1  13   2     1569.63     1565.73     21.26 o 
   3  13   2      499.42      499.58      9.51 o 
   5  13   2       61.44       68.70      7.17 o 
   7  13   2      617.93      590.79     15.53 o 
   9  13   2        0.31        2.70      4.64 o 
  11  13   2       96.14       87.94      5.30 o 
  13  13   2       73.44       86.70      5.76 o 
  15  13   2      184.90      171.95      7.92 o 
  17  13   2        0.54       -4.83      5.48 o 
  19  13   2       27.82       32.95      8.16 o 
 -18  14   2       78.71       77.42      8.90 o 
 -16  14   2      134.90      149.89      8.70 o 
 -14  14   2       27.19       28.99     10.18 o 
 -12  14   2        0.16       -2.23      4.03 o 
 -10  14   2      733.86      753.57     18.59 o 
  -8  14   2      165.01      173.90      9.41 o 
  -6  14   2      278.83      284.52     16.95 o 
  -4  14   2       94.18       78.21      4.36 o 
  -2  14   2     1580.60     1596.02     26.09 o 
   0  14   2       25.25       24.73      4.90 o 
   2  14   2      102.29       98.32      4.50 o 
   4  14   2      874.64      914.37     19.18 o 
   6  14   2      733.08      741.38     17.69 o 
   8  14   2      169.55      170.74      9.71 o 
  10  14   2       13.85       15.16      5.62 o 
  12  14   2      622.97      654.51     14.05 o 
  14  14   2      123.62      117.67      7.20 o 
  16  14   2       42.12       56.72      6.00 o 
  18  14   2        3.63       13.35      6.90 o 
 -17  15   2        5.79       10.29      7.26 o 
 -15  15   2      149.41      167.70      9.61 o 
 -13  15   2        5.03        2.28      4.47 o 
 -11  15   2      173.05      169.21      7.64 o 
  -9  15   2       92.57      118.21      8.74 o 
  -7  15   2      188.64      212.74     10.33 o 
  -5  15   2       57.59       57.16      4.14 o 
  -3  15   2        6.93       -1.69      3.07 o 
  -1  15   2      488.98      513.45     12.60 o 
   1  15   2       39.85       40.93      4.79 o 
   3  15   2      433.04      452.37     11.17 o 
   5  15   2        4.72        8.74      4.78 o 
   7  15   2      685.52      684.86     19.84 o 
   9  15   2       18.94       16.46      6.77 o 
  11  15   2      170.03      187.74      7.40 o 
  13  15   2       34.78       39.62      5.64 o 
  15  15   2      135.18      140.44      9.49 o 
 -14  16   2       19.60       16.69      7.57 o 
 -12  16   2       21.74       12.48      4.62 o 
 -10  16   2      299.64      285.99     15.11 o 
  -8  16   2        0.71       -4.53      5.24 o 
  -6  16   2      131.58      139.30      9.27 o 
  -4  16   2       99.38       94.04      5.26 o 
  -2  16   2      644.70      671.04     15.06 o 
   0  16   2       37.78       45.98      5.42 o 
   2  16   2       45.42       49.00      8.41 o 
   4  16   2       88.78       84.91      5.34 o 
   6  16   2      281.75      286.13     15.06 o 
   8  16   2        1.89       -0.41      5.73 o 
  10  16   2       25.32       18.70      6.08 o 
  12  16   2      168.42      176.25     10.05 o 
  14  16   2      100.07      104.32      8.18 o 
 -13  17   2        9.20        4.74      5.14 o 
 -11  17   2       37.59       33.24     10.47 o 
  -9  17   2       50.68       39.72      7.96 o 
  -7  17   2      123.23      142.22      7.33 o 
  -5  17   2       20.02       14.69      3.63 o 
  -3  17   2       37.00       40.73      5.36 o 
  -1  17   2      114.91      113.85      9.15 o 
   1  17   2       76.50       80.46      7.74 o 
   3  17   2       61.79       74.13      5.86 o 
   5  17   2        6.97        8.55      3.41 o 
   7  17   2      109.32       84.29     16.63 o 
   9  17   2       13.19        5.24      5.52 o 
  11  17   2       20.03       26.78     10.25 o 
  13  17   2        4.89        5.84      5.14 o 
 -10  18   2       24.24       18.36      9.77 o 
  -8  18   2       26.41       22.67     11.61 o 
  -6  18   2        0.30        7.73      6.35 o 
  -4  18   2       28.83       30.05      5.33 o 
  -2  18   2      145.98      157.11      8.28 o 
   0  18   2        3.46       -1.10      4.59 o 
   2  18   2       21.78       20.72      5.04 o 
   4  18   2      133.75      125.31     13.48 o 
   6  18   2       92.40       88.49      7.44 o 
   8  18   2       19.60       15.03      7.03 o 
  10  18   2        2.39        3.49      9.02 o 
  -7  19   2       62.54       60.44     10.87 o 
  -5  19   2       12.19        9.76      5.14 o 
  -3  19   2       30.24       41.94      5.86 o 
  -1  19   2       45.11       40.22      5.69 o 
   1  19   2       24.00       30.97      5.48 o 
   3  19   2       30.98       38.79      5.45 o 
   5  19   2        0.30       -1.12      4.09 o 
 -26   0   3      119.66      130.43     23.52 o 
 -24   0   3       29.28       25.37     10.12 o 
 -22   0   3       69.44       51.01     10.12 o 
 -20   0   3      175.03      193.98     11.12 o 
 -18   0   3     2810.70     2993.15     49.88 o 
 -16   0   3      133.09      136.58     12.44 o 
 -14   0   3     1245.87     1241.14     17.17 o 
 -12   0   3     4026.59     4018.40     42.35 o 
 -10   0   3    12749.31    11815.34    101.51 o 
  -8   0   3      610.08      696.82      8.84 o 
  -6   0   3     2655.64     2452.45     22.31 o 
  -4   0   3    52324.83    54511.11    430.33 o 
  -2   0   3    56913.90    58615.87    642.03 o 
   0   0   3    22429.77    23590.86    352.33 o 
   2   0   3       97.44       79.77      2.40 o 
   4   0   3    66619.49    66511.09    511.74 o 
   6   0   3      463.79      343.66      4.44 o 
   8   0   3    12018.37    12233.51     85.70 o 
  10   0   3    11276.65    11581.16     81.32 o 
  12   0   3    22290.79    22179.49    241.15 o 
  14   0   3      146.22      135.15     14.52 o 
  16   0   3     1004.96     1019.37     22.97 o 
  18   0   3     1479.58     1399.01     29.75 o 
  20   0   3     1297.89     1340.57     30.41 o 
  22   0   3       70.45       69.77     14.08 o 
  24   0   3       42.34       44.30     13.05 o 
 -25   1   3      105.55       92.65     14.69 o 
 -23   1   3      359.75      397.55     21.40 o 
 -21   1   3      111.70      114.65      7.40 o 
 -19   1   3       68.39       76.90      6.33 o 
 -17   1   3     2273.94     2288.01     26.80 o 
 -15   1   3      938.64      856.23     10.50 o 
 -13   1   3     2913.07     2996.49     27.87 o 
 -11   1   3       39.13       54.24      2.57 o 
  -9   1   3    28122.00    28532.46    154.71 o 
  -7   1   3     1917.59     2020.41     14.05 o 
  -5   1   3    14552.05    15064.22     85.85 o 
  -3   1   3     9141.61     9744.54     56.25 o 
  -1   1   3    49550.98    49109.63    381.97 o 
   1   1   3     1189.68     1299.38     10.85 o 
   3   1   3    22228.50    22946.08    133.38 o 
   5   1   3    32931.35    32928.80    185.55 o 
   7   1   3    28155.98    29157.89    155.20 o 
   9   1   3     3636.82     3705.88     20.60 o 
  11   1   3      385.71      466.42      5.15 o 
  13   1   3     7181.41     7152.10     60.28 o 
  15   1   3     1142.95     1207.12     14.10 o 
  17   1   3     1109.09     1079.96     17.35 o 
  19   1   3       36.26       35.56      8.75 o 
  21   1   3     1192.54     1263.84     25.74 o 
  23   1   3        7.13       -3.77      8.75 o 
  25   1   3       93.32       96.23     15.37 o 
 -24   2   3       31.15       42.84      8.89 o 
 -22   2   3      151.68      123.67      9.10 o 
 -20   2   3      226.96      214.56      9.36 o 
 -18   2   3     2575.67     2673.76     32.37 o 
 -16   2   3        3.33       12.43      5.49 o 
 -14   2   3      845.87      869.26     10.58 o 
 -12   2   3     6549.99     6424.69     45.03 o 
 -10   2   3     9171.19     9480.78     54.47 o 
  -8   2   3      456.28      493.81      4.71 o 
  -6   2   3      132.93      143.38      2.69 o 
  -4   2   3    31757.85    32191.47    186.28 o 
  -2   2   3    14940.25    15443.15     93.26 o 
   0   2   3     5610.79     5645.18     36.81 o 
   2   2   3      977.42      826.66      6.22 o 
   4   2   3    30661.41    30452.59    171.70 o 
   6   2   3    11263.25    12049.08     67.99 o 
   8   2   3     1204.00     1331.86      9.12 o 
  10   2   3     1150.46      975.95      7.39 o 
  12   2   3    10795.83    10874.32     77.98 o 
  14   2   3        6.04       10.13      2.87 o 
  16   2   3      431.03      455.73     10.11 o 
  18   2   3     1681.27     1648.76     23.52 o 
  20   2   3     1119.71     1113.22     25.39 o 
  22   2   3       62.21       47.34      8.40 o 
  24   2   3       14.68       -2.91      7.55 o 
 -25   3   3      106.12      103.19     11.71 o 
 -23   3   3      202.41      204.53     12.23 o 
 -21   3   3      240.34      187.85     10.95 o 
 -19   3   3       30.39       32.93      5.69 o 
 -17   3   3     2130.60     2092.47     28.40 o 
 -15   3   3      947.71      926.03     12.83 o 
 -13   3   3      737.42      705.36      9.01 o 
 -11   3   3      365.05      376.77      4.90 o 
  -9   3   3    10810.98    10928.96     66.26 o 
  -7   3   3        2.70       16.98      2.37 o 
  -5   3   3     2509.94     2708.61     17.87 o 
  -3   3   3     9072.25     9067.75     53.38 o 
  -1   3   3    11491.01    11665.76     70.29 o 
   1   3   3     1158.98     1351.74      9.69 o 
   3   3   3      135.59      159.50      3.12 o 
   5   3   3     7356.95     6906.01     38.33 o 
   7   3   3     3960.60     3972.77     22.51 o 
   9   3   3     1564.15     1559.63     11.47 o 
  11   3   3      148.04      165.74      3.43 o 
  13   3   3     6094.88     5855.62     57.62 o 
  15   3   3     1908.71     1826.22     26.36 o 
  17   3   3      886.23      830.34     16.87 o 
  19   3   3       19.80       42.10      8.14 o 
  21   3   3      941.58      895.68     25.75 o 
  23   3   3        0.64       -9.45      9.93 o 
  25   3   3       87.28       89.46     11.00 o 
 -24   4   3       54.26       60.36     10.41 o 
 -22   4   3       21.28       16.62      6.93 o 
 -20   4   3       56.59       56.60      6.58 o 
 -18   4   3      779.48      798.79     17.45 o 
 -16   4   3       32.19       33.63      4.62 o 
 -14   4   3       59.67       54.65      3.86 o 
 -12   4   3     4236.63     4197.70     31.92 o 
 -10   4   3     8001.76     7934.47     50.94 o 
  -8   4   3        3.14       14.97      1.83 o 
  -6   4   3      139.31      122.10      2.20 o 
  -4   4   3    13972.66    13802.68     81.43 o 
  -2   4   3     6958.96     6749.85     40.50 o 
   0   4   3     1690.20     1803.15     11.71 o 
   2   4   3    13274.24    13717.59     75.08 o 
   4   4   3    29726.45    29722.16    158.74 o 
   6   4   3      866.23      802.09      6.13 o 
   8   4   3     1801.16     1726.68     12.17 o 
  10   4   3     2583.28     2493.53     17.66 o 
  12   4   3     8617.03     8182.80     66.85 o 
  14   4   3        5.49        6.97      5.11 o 
  16   4   3      362.50      294.27      9.69 o 
  18   4   3     1392.94     1326.31     23.54 o 
  20   4   3     1034.65      979.39     31.91 o 
  22   4   3       66.16       55.74      9.18 o 
  24   4   3       23.41       21.24      8.75 o 
 -25   5   3       64.85       62.87     10.51 o 
 -23   5   3      152.32      154.09     10.63 o 
 -21   5   3       90.97       72.71      7.07 o 
 -19   5   3       74.68       72.89      7.11 o 
 -17   5   3     1261.95     1219.79     22.37 o 
 -15   5   3     1604.21     1499.42     22.30 o 
 -13   5   3      734.15      729.61     11.25 o 
 -11   5   3      120.34      124.59      4.97 o 
  -9   5   3    10991.73    10881.81     68.01 o 
  -7   5   3      914.17      931.51     10.37 o 
  -5   5   3     8848.63     9005.08     52.73 o 
  -3   5   3     7222.12     7128.80     43.05 o 
  -1   5   3    42244.36    42041.56    240.65 o 
   1   5   3     1156.50     1095.34      7.80 o 
   3   5   3    12185.78    12662.55     69.62 o 
   5   5   3    13683.75    13154.37     74.62 o 
   7   5   3    10648.51    10876.86     61.10 o 
   9   5   3     2258.64     2115.77     15.80 o 
  11   5   3        4.45       14.12      3.08 o 
  13   5   3     3915.67     3626.54     39.30 o 
  15   5   3      435.59      442.12     11.52 o 
  17   5   3      587.57      560.53     14.04 o 
  19   5   3       48.26       54.32      7.26 o 
  21   5   3      794.91      791.83     18.33 o 
  23   5   3        0.53      -11.42      5.71 o 
 -24   6   3       21.12       21.87      8.65 o 
 -22   6   3      113.78      103.17      7.95 o 
 -20   6   3       66.05       47.37      6.51 o 
 -18   6   3     2088.77     2047.72     32.88 o 
 -16   6   3       35.84       37.76      4.89 o 
 -14   6   3     1355.88     1330.03     17.98 o 
 -12   6   3     3090.09     3012.56     28.12 o 
 -10   6   3     9324.33     9218.70     69.38 o 
  -8   6   3      684.39      696.43      6.54 o 
  -6   6   3     2464.20     2653.72     17.90 o 
  -4   6   3    21477.29    21090.30    125.52 o 
  -2   6   3    23352.78    23349.83    136.43 o 
   0   6   3     5462.07     5302.50     32.09 o 
   2   6   3        2.62       16.36      1.44 o 
   4   6   3    26628.48    26055.44    151.12 o 
   6   6   3     1505.65     1583.05     12.00 o 
   8   6   3     3869.41     3693.76     26.19 o 
  10   6   3     3830.60     3657.15     30.25 o 
  12   6   3     9400.92     9284.18     82.34 o 
  14   6   3      123.94      105.80      5.70 o 
  16   6   3      474.93      447.32     11.72 o 
  18   6   3      829.21      842.56     19.33 o 
  20   6   3      696.36      682.38     21.45 o 
  22   6   3       36.41       44.18      6.63 o 
  24   6   3       15.18       12.57     10.87 o 
 -23   7   3      198.54      230.65     13.88 o 
 -21   7   3       70.71       60.30      6.83 o 
 -19   7   3       24.39       44.76      6.66 o 
 -17   7   3     1616.64     1567.11     25.10 o 
 -15   7   3      239.09      282.30      8.50 o 
 -13   7   3     2527.03     2497.89     26.06 o 
 -11   7   3      135.29      107.60      3.75 o 
  -9   7   3    11266.35    10963.95     80.17 o 
  -7   7   3      405.73      409.16      4.99 o 
  -5   7   3     3144.81     3072.38     21.31 o 
  -3   7   3     2486.53     2426.54     16.69 o 
  -1   7   3    12113.54    11728.19     67.64 o 
   1   7   3      263.11      266.75      2.96 o 
   3   7   3     5370.18     5523.52     37.89 o 
   5   7   3     8865.07     8657.39     52.09 o 
   7   7   3    12257.62    12425.95     83.27 o 
   9   7   3     2279.24     2368.30     20.60 o 
  11   7   3      811.86      880.87     12.32 o 
  13   7   3     3911.99     3978.92     41.29 o 
  15   7   3      815.62      833.31     17.78 o 
  17   7   3      671.17      714.19     15.77 o 
  19   7   3        3.51        0.09      5.14 o 
  21   7   3      606.64      664.83     16.64 o 
  23   7   3       12.60        3.75      7.00 o 
 -22   8   3       59.84       74.01      9.89 o 
 -20   8   3      101.57       92.95      8.03 o 
 -18   8   3      813.38      876.31     20.72 o 
 -16   8   3        2.86        7.99      4.39 o 
 -14   8   3       18.91       43.13      4.22 o 
 -12   8   3     2445.45     2378.95     25.51 o 
 -10   8   3      936.87     1063.70     13.38 o 
  -8   8   3      762.10      712.33      7.74 o 
  -6   8   3      343.39      295.88      4.27 o 
  -4   8   3    11362.41    11187.60     71.14 o 
  -2   8   3     3179.29     3069.23     20.52 o 
   0   8   3     1430.57     1431.91     10.32 o 
   2   8   3      358.41      378.62      4.58 o 
   4   8   3    10061.48     9960.56     65.83 o 
   6   8   3     2096.04     1968.79     15.32 o 
   8   8   3     1467.75     1403.64     12.99 o 
  10   8   3      253.25      286.47      6.30 o 
  12   8   3     5102.27     5140.99     48.55 o 
  14   8   3       32.06       32.73      3.47 o 
  16   8   3      235.44      246.72     10.20 o 
  18   8   3      527.55      498.60     15.03 o 
  20   8   3      402.08      436.45     16.73 o 
  22   8   3       20.12        6.25      7.54 o 
 -23   9   3       63.63       63.62      9.93 o 
 -21   9   3       61.19       58.12      7.50 o 
 -19   9   3        0.33        7.13      5.62 o 
 -17   9   3      511.21      536.54     14.19 o 
 -15   9   3      184.43      180.31      7.92 o 
 -13   9   3      186.73      185.73      6.40 o 
 -11   9   3        5.52       16.36      4.41 o 
  -9   9   3     2601.21     2729.76     28.60 o 
  -7   9   3      209.82      254.70      7.87 o 
  -5   9   3      743.44      803.45      8.63 o 
  -3   9   3     1543.17     1518.26     11.87 o 
  -1   9   3     4341.98     4374.94     28.65 o 
   1   9   3        0.14        3.75      1.48 o 
   3   9   3      329.90      348.00      4.71 o 
   5   9   3     1442.88     1495.96     13.88 o 
   7   9   3     1305.03     1220.77     13.23 o 
   9   9   3       36.50       58.65      4.74 o 
  11   9   3       26.75       32.17      3.69 o 
  13   9   3     1268.78     1225.41     15.24 o 
  15   9   3      223.39      207.48      7.85 o 
  17   9   3      285.24      261.19     10.79 o 
  19   9   3       15.53       20.72      6.06 o 
  21   9   3      254.79      235.61     14.91 o 
 -22  10   3        5.02        2.99      7.57 o 
 -20  10   3       37.09       33.20      6.27 o 
 -18  10   3      282.01      274.07     11.02 o 
 -16  10   3       20.92       24.01      5.61 o 
 -14  10   3      179.89      151.33      5.92 o 
 -12  10   3      345.24      316.86      8.99 o 
 -10  10   3     2753.44     2658.86     32.70 o 
  -8  10   3       32.13       27.69      3.18 o 
  -6  10   3      359.39      359.15      6.63 o 
  -4  10   3     3088.03     3075.83     29.03 o 
  -2  10   3     2204.51     2198.31     18.05 o 
   0  10   3      565.48      590.38      6.86 o 
   2  10   3      981.19      998.24     11.01 o 
   4  10   3     4439.39     4419.31     38.94 o 
   6  10   3        4.80        7.91      2.49 o 
   8  10   3      239.35      204.70      5.46 o 
  10  10   3     1073.69     1106.21     16.56 o 
  12  10   3     1726.69     1699.77     25.97 o 
  14  10   3        6.27        6.68      2.96 o 
  16  10   3       75.34       63.42      5.26 o 
  18  10   3      375.81      401.43     12.92 o 
  20  10   3      235.90      237.53     11.12 o 
  22  10   3       51.32       58.51      9.42 o 
 -21  11   3        5.13        1.51      7.09 o 
 -19  11   3       43.07       53.77      8.90 o 
 -17  11   3      113.33      118.87      8.34 o 
 -15  11   3      243.97      296.74      9.80 o 
 -13  11   3      128.06      107.25      6.08 o 
 -11  11   3        9.84        7.36      3.64 o 
  -9  11   3     2798.54     2830.57     36.62 o 
  -7  11   3       42.43       65.20      3.83 o 
  -5  11   3     2182.87     2096.71     23.33 o 
  -3  11   3      758.61      722.01     11.67 o 
  -1  11   3     4851.72     4897.90     42.65 o 
   1  11   3      306.65      288.37      6.14 o 
   3  11   3     1177.63     1259.52     19.01 o 
   5  11   3     3913.81     3687.82     40.15 o 
   7  11   3     2219.95     2309.84     25.55 o 
   9  11   3      936.23      928.88     18.46 o 
  11  11   3      145.36      152.04      6.50 o 
  13  11   3      863.68      828.22     14.34 o 
  15  11   3      241.51      194.07      8.17 o 
  17  11   3      134.55      182.89     10.47 o 
  19  11   3        0.18       -1.45      6.64 o 
  21  11   3      225.06      228.80     13.98 o 
 -20  12   3       10.97        0.28      6.99 o 
 -18  12   3      351.62      403.43     15.74 o 
 -16  12   3        0.30        2.51      4.78 o 
 -14  12   3      270.49      329.67     10.06 o 
 -12  12   3      562.38      522.03     12.61 o 
 -10  12   3     1078.29     1170.02     20.00 o 
  -8  12   3      116.68      110.14      5.13 o 
  -6  12   3        7.49        9.54      2.80 o 
  -4  12   3     2782.34     2752.06     45.48 o 
  -2  12   3     1142.93     1182.55     15.82 o 
   0  12   3     1390.74     1262.30     14.27 o 
   2  12   3       41.72       58.90      4.24 o 
   4  12   3     4188.64     4029.58     45.90 o 
   6  12   3      846.62      884.49     14.63 o 
   8  12   3      463.05      433.66      8.42 o 
  10  12   3      268.84      278.40      8.24 o 
  12  12   3     1110.85     1192.14     21.21 o 
  14  12   3       36.27       36.34      4.73 o 
  16  12   3      112.78      113.65      7.85 o 
  18  12   3      136.66      154.59     10.23 o 
  20  12   3      177.34      183.48     12.51 o 
 -19  13   3       11.89       24.18      7.91 o 
 -17  13   3      376.90      404.55     13.86 o 
 -15  13   3       88.55      117.53      6.74 o 
 -13  13   3      334.53      343.41     12.84 o 
 -11  13   3        5.71        2.48      3.79 o 
  -9  13   3     1001.76     1048.08     20.09 o 
  -7  13   3       35.56       43.69      4.87 o 
  -5  13   3      326.67      300.23      7.32 o 
  -3  13   3       43.76       46.58      3.62 o 
  -1  13   3     1063.36     1063.11     16.13 o 
   1  13   3      149.64      150.34      5.76 o 
   3  13   3      130.76      138.48      5.52 o 
   5  13   3      378.40      366.60      8.58 o 
   7  13   3      549.75      541.04     10.25 o 
   9  13   3      250.73      263.68      8.62 o 
  11  13   3       38.04       41.03      5.18 o 
  13  13   3      470.41      479.84     11.62 o 
  15  13   3       61.63       53.49      5.79 o 
  17  13   3       41.78       48.34      7.24 o 
  19  13   3       21.89       25.47      7.72 o 
 -18  14   3       51.10       71.12      9.02 o 
 -16  14   3        3.27        8.00      4.90 o 
 -14  14   3        2.20       -5.11      4.18 o 
 -12  14   3      344.24      347.69     10.21 o 
 -10  14   3      171.55      191.94      7.31 o 
  -8  14   3       46.50       48.14      6.62 o 
  -6  14   3        5.38        6.77      3.45 o 
  -4  14   3      530.22      501.36     10.44 o 
  -2  14   3      233.22      234.22      7.34 o 
   0  14   3       63.00       71.77      5.38 o 
   2  14   3      175.56      187.61      8.22 o 
   4  14   3     1103.85     1137.17     30.02 o 
   6  14   3       67.44       63.07      4.26 o 
   8  14   3      244.39      233.13      8.22 o 
  10  14   3       51.08       54.65      5.54 o 
  12  14   3      526.47      527.27     12.87 o 
  14  14   3        0.71        5.34      4.54 o 
  16  14   3       31.14       15.93      6.90 o 
 -15  15   3       18.68       26.75      6.05 o 
 -13  15   3        3.44       12.34      4.84 o 
 -11  15   3        0.25        3.75      4.38 o 
  -9  15   3      140.79      146.93     10.38 o 
  -7  15   3        0.29        5.76      3.85 o 
  -5  15   3      121.41      123.60      5.91 o 
  -3  15   3      440.91      435.74     10.29 o 
  -1  15   3      832.86      899.89     18.02 o 
   1  15   3      138.88      135.97      7.30 o 
   3  15   3      314.47      312.92      8.62 o 
   5  15   3      243.94      241.58      7.74 o 
   7  15   3      300.11      284.70      8.11 o 
   9  15   3       16.36       29.26      4.70 o 
  11  15   3        5.74       12.33      4.78 o 
  13  15   3      166.89      191.26      8.35 o 
  15  15   3       50.02       45.68      6.94 o 
 -14  16   3       30.55       28.53      7.39 o 
 -12  16   3       22.12       15.61      5.16 o 
 -10  16   3      236.05      254.79      9.15 o 
  -8  16   3        8.48        6.43      4.08 o 
  -6  16   3       95.62      118.02      6.38 o 
  -4  16   3      351.68      358.76     14.96 o 
  -2  16   3      373.88      407.74     11.99 o 
   0  16   3       33.06       34.58      5.19 o 
   2  16   3       12.56       12.19      4.43 o 
   4  16   3      219.39      233.72      7.70 o 
   6  16   3        0.87       -1.05      4.54 o 
   8  16   3       35.20       38.15      6.23 o 
  10  16   3       75.43       80.73      6.30 o 
  12  16   3      183.84      198.56     10.06 o 
  14  16   3        2.98        8.71      5.88 o 
 -11  17   3        4.91        0.08      4.69 o 
  -9  17   3      260.29      282.30     12.08 o 
  -7  17   3       53.65       69.69      5.83 o 
  -5  17   3       58.41       63.08      5.02 o 
  -3  17   3        9.42        5.74      4.76 o 
  -1  17   3      122.51      142.61     12.62 o 
   1  17   3       12.00        7.73      4.62 o 
   3  17   3       51.53       59.05      5.83 o 
   5  17   3      124.14      123.87      7.03 o 
   7  17   3      112.11      110.89      6.94 o 
   9  17   3       11.71       25.66      6.56 o 
  11  17   3        0.06        3.42      4.56 o 
 -10  18   3        6.01       18.95      8.55 o 
  -8  18   3       26.19       28.66      5.93 o 
  -6  18   3       15.34       11.32      6.70 o 
  -4  18   3      209.08      214.80      9.47 o 
  -2  18   3       28.45       32.63      5.62 o 
   0  18   3       73.64       66.66      7.40 o 
   2  18   3        0.07       -0.52      4.44 o 
   4  18   3      204.27      204.30      9.00 o 
   6  18   3       17.91       22.61      4.37 o 
   8  18   3       53.12       61.77     11.14 o 
  -5  19   3       15.30        5.59      5.36 o 
  -3  19   3        6.56       11.76      5.14 o 
  -1  19   3       53.95       58.90      6.41 o 
   1  19   3        0.51        0.30      4.65 o 
   3  19   3       10.43       15.65      5.08 o 
   5  19   3       29.32       36.40      5.57 o 
 -24   0   4       91.10       78.08     17.24 o 
 -22   0   4        9.48        7.57      8.47 o 
 -20   0   4     1257.71     1311.71     34.63 o 
 -18   0   4      564.12      585.18     26.32 o 
 -16   0   4     1026.74      967.29     24.17 o 
 -14   0   4      425.68      428.20      9.30 o 
 -12   0   4     9353.29     9332.03     94.60 o 
 -10   0   4        2.70        9.90      2.59 o 
  -8   0   4     3437.08     3554.15     29.00 o 
  -6   0   4    12205.66    12629.55    103.92 o 
  -4   0   4    40086.39    41710.55    317.37 o 
  -2   0   4     4303.77     4507.16     36.29 o 
   0   0   4      687.43      696.08      9.62 o 
   2   0   4    51571.02    49371.23    439.95 o 
   4   0   4    10055.89    10055.08     78.28 o 
   6   0   4     6771.38     6747.49     49.42 o 
   8   0   4      155.27      225.03      3.46 o 
  10   0   4    17608.62    17228.77    135.86 o 
  12   0   4     2624.29     2687.47     29.73 o 
  14   0   4     1688.58     1663.19     26.24 o 
  16   0   4      527.44      513.30     15.53 o 
  18   0   4     2622.60     2660.12     48.05 o 
  20   0   4        8.82       -2.93     10.72 o 
  22   0   4      282.56      325.04     24.80 o 
  24   0   4       74.40       46.45     13.24 o 
 -25   1   4      212.27      222.38     18.99 o 
 -23   1   4        7.16       -2.00      7.43 o 
 -21   1   4      132.86      129.42      8.41 o 
 -19   1   4      589.39      600.31     13.88 o 
 -17   1   4     1801.57     1798.33     21.65 o 
 -15   1   4      144.23      158.90      4.74 o 
 -13   1   4      456.49      433.71      6.99 o 
 -11   1   4     7966.06     7901.73     52.49 o 
  -9   1   4     8654.84     8688.38     51.45 o 
  -7   1   4     3376.38     3548.93     21.07 o 
  -5   1   4     1027.79     1093.90      7.52 o 
  -3   1   4    40275.21    40890.16    229.55 o 
  -1   1   4     4452.28     4576.14     27.41 o 
   1   1   4     7954.01     8077.26     45.53 o 
   3   1   4     3777.35     3568.23     21.39 o 
   5   1   4    28840.71    28433.10    149.89 o 
   7   1   4      134.84      197.69      2.99 o 
   9   1   4     1535.47     1523.57      9.67 o 
  11   1   4     5891.01     5710.43     38.69 o 
  13   1   4     6948.61     6827.57     56.11 o 
  15   1   4      244.18      219.89      6.44 o 
  17   1   4      440.74      469.78     12.56 o 
  19   1   4     1352.00     1359.72     24.77 o 
  21   1   4      454.63      435.77     14.81 o 
  23   1   4       89.08       76.06     11.06 o 
  25   1   4        0.74       15.44     12.34 o 
 -24   2   4        1.34      -11.94      7.03 o 
 -22   2   4       14.12        8.83      6.21 o 
 -20   2   4      362.40      367.29     13.59 o 
 -18   2   4      598.02      676.04     15.13 o 
 -16   2   4      248.70      248.59      7.10 o 
 -14   2   4       73.00       79.94      4.40 o 
 -12   2   4     6632.42     6663.41     49.02 o 
 -10   2   4     1210.04     1224.66      9.99 o 
  -8   2   4     1550.41     1504.37     11.47 o 
  -6   2   4     2507.71     2502.67     16.43 o 
  -4   2   4    26935.66    27155.54    158.59 o 
  -2   2   4        2.02        5.47      2.30 o 
   0   2   4     3155.12     3109.23     20.28 o 
   2   2   4    21126.91    21141.30    124.41 o 
   4   2   4    19806.63    19184.71    105.65 o 
   6   2   4     1313.80     1380.14      9.68 o 
   8   2   4      488.06      426.89      4.14 o 
  10   2   4    13737.06    13459.79     76.16 o 
  12   2   4     3152.88     3174.36     26.13 o 
  14   2   4     1855.85     1811.32     22.26 o 
  16   2   4      112.14       94.46      5.62 o 
  18   2   4     2676.40     2599.83     42.42 o 
  20   2   4       41.43       34.19      7.81 o 
  22   2   4      295.21      290.45     13.56 o 
  24   2   4      132.34      105.02     14.87 o 
 -25   3   4      172.61      195.78     22.78 o 
 -23   3   4       11.72        2.45      6.73 o 
 -21   3   4      238.14      265.20     13.31 o 
 -19   3   4      161.69      154.12      8.31 o 
 -17   3   4     2305.99     2307.06     39.87 o 
 -15   3   4       66.74       53.62      4.49 o 
 -13   3   4      916.51      892.00     11.71 o 
 -11   3   4     3587.70     3627.06     27.30 o 
  -9   3   4    11857.25    11712.73     71.88 o 
  -7   3   4      877.70      957.62      7.22 o 
  -5   3   4     2043.39     2195.86     14.60 o 
  -3   3   4    14142.01    14387.89     82.54 o 
  -1   3   4    23152.01    23577.04    138.71 o 
   1   3   4     1056.80     1041.41      7.54 o 
   3   3   4       79.74       91.62      1.83 o 
   5   3   4    33733.86    34129.58    179.15 o 
   7   3   4     1358.91     1352.14      9.36 o 
   9   3   4     4509.02     4602.53     27.22 o 
  11   3   4     1559.46     1545.20     12.95 o 
  13   3   4     6605.96     6638.15     71.61 o 
  15   3   4        1.47       16.53      8.91 o 
  17   3   4      361.43      380.00     11.21 o 
  19   3   4     1212.23     1195.90     23.54 o 
  21   3   4      592.00      595.15     20.82 o 
  23   3   4      140.49      126.89     11.34 o 
 -24   4   4       16.39       19.41      8.65 o 
 -22   4   4       15.99       15.75      7.01 o 
 -20   4   4      796.59      772.26     17.92 o 
 -18   4   4      532.25      586.63     14.99 o 
 -16   4   4     1161.11     1102.79     19.38 o 
 -14   4   4       21.72       13.29      3.34 o 
 -12   4   4     8771.08     8790.42     69.35 o 
 -10   4   4     1314.18     1360.69     11.69 o 
  -8   4   4     2885.94     2947.43     18.99 o 
  -6   4   4     2408.56     2379.95     14.88 o 
  -4   4   4    28797.17    29342.27    156.76 o 
  -2   4   4       38.27       77.78      2.79 o 
   0   4   4    15982.05    17079.55    103.44 o 
   2   4   4    11699.05    11560.17     67.76 o 
   4   4   4    33537.60    34927.45    186.25 o 
   6   4   4      185.08      175.83      2.32 o 
   8   4   4      976.00     1210.64      9.28 o 
  10   4   4     9307.12     9055.91     58.71 o 
  12   4   4     2116.40     2278.62     26.53 o 
  14   4   4     1586.09     1517.43     22.14 o 
  16   4   4       29.98       11.60      4.09 o 
  18   4   4     1989.42     1932.63     32.79 o 
  20   4   4      185.96      205.11     10.69 o 
  22   4   4      131.83      138.78     11.33 o 
  24   4   4       40.71       41.42      9.20 o 
 -23   5   4        5.24        7.89      6.79 o 
 -21   5   4      164.10      171.89      9.91 o 
 -19   5   4      498.46      456.81     13.58 o 
 -17   5   4     1354.38     1366.97     25.63 o 
 -15   5   4      310.83      267.59     10.60 o 
 -13   5   4      384.46      400.30     12.12 o 
 -11   5   4     6811.76     6553.70     52.41 o 
  -9   5   4     5929.49     5757.05     42.70 o 
  -7   5   4     3930.85     3972.88     25.52 o 
  -5   5   4       13.12       30.44      1.81 o 
  -3   5   4    21871.92    21810.04    126.64 o 
  -1   5   4     4735.38     4908.15     29.17 o 
   1   5   4     4560.88     4735.63     28.22 o 
   3   5   4     2212.70     1963.08     12.58 o 
   5   5   4    24460.42    24564.52    136.05 o 
   7   5   4       33.00       74.47      2.99 o 
   9   5   4     2343.70     2500.05     21.05 o 
  11   5   4     2788.53     2660.50     28.58 o 
  13   5   4     4057.73     4033.13     45.88 o 
  15   5   4       49.60       35.89      4.72 o 
  17   5   4       75.97       85.95      6.42 o 
  19   5   4      864.32      822.24     20.75 o 
  21   5   4      219.83      229.34     11.28 o 
  23   5   4       69.71       74.29     10.16 o 
 -24   6   4       39.66       38.41      9.25 o 
 -22   6   4       12.03        4.28      5.69 o 
 -20   6   4      440.50      486.18     14.35 o 
 -18   6   4      269.93      287.48     10.89 o 
 -16   6   4      140.87      159.51     13.01 o 
 -14   6   4      357.78      326.92      8.47 o 
 -12   6   4     3215.80     3327.94     30.83 o 
 -10   6   4        4.04        9.57      2.07 o 
  -8   6   4     1145.61     1172.49     10.26 o 
  -6   6   4     5360.99     5151.95     33.84 o 
  -4   6   4    10710.87    10376.79     64.09 o 
  -2   6   4      967.70      956.60      7.62 o 
   0   6   4        8.64       33.20      2.31 o 
   2   6   4    17082.16    16945.28    101.17 o 
   4   6   4     1884.36     1769.37     13.36 o 
   6   6   4     3437.51     3503.08     23.77 o 
   8   6   4       71.85       87.01      2.90 o 
  10   6   4    10009.10     9847.83     82.44 o 
  12   6   4      973.03      961.72     13.23 o 
  14   6   4     1350.61     1283.88     18.76 o 
  16   6   4      316.77      313.59     10.13 o 
  18   6   4     1554.97     1532.00     27.67 o 
  20   6   4        1.25       -0.10      7.63 o 
  22   6   4      160.95      161.32      9.12 o 
  24   6   4       79.65       76.05     10.29 o 
 -23   7   4        0.52        0.61      7.38 o 
 -21   7   4       18.88        7.98      5.60 o 
 -19   7   4      290.41      275.08     10.69 o 
 -17   7   4      728.85      729.39     16.19 o 
 -15   7   4        4.33        5.09      3.68 o 
 -13   7   4      336.20      326.12      7.22 o 
 -11   7   4     1679.51     1741.68     22.59 o 
  -9   7   4     2977.51     2905.35     26.26 o 
  -7   7   4      497.68      518.36      5.98 o 
  -5   7   4      740.72      751.53      7.26 o 
  -3   7   4    13049.68    13001.61     81.65 o 
  -1   7   4      536.34      545.54      5.37 o 
   1   7   4     3438.34     3581.09     23.95 o 
   3   7   4     1012.44      977.88      7.55 o 
   5   7   4     9937.23    10035.28     66.02 o 
   7   7   4      356.49      332.74      5.09 o 
   9   7   4      257.16      289.60      5.95 o 
  11   7   4     1933.45     1906.39     21.97 o 
  13   7   4     2564.07     2438.74     27.84 o 
  15   7   4      245.36      268.44      8.33 o 
  17   7   4      336.31      323.75     12.48 o 
  19   7   4      835.93      856.12     22.01 o 
  21   7   4      304.55      269.41     16.45 o 
  23   7   4       48.67       54.71      8.82 o 
 -22   8   4        1.03       -2.37      7.37 o 
 -20   8   4      132.37      117.78      8.99 o 
 -18   8   4      236.57      268.18     11.90 o 
 -16   8   4      104.91       91.97      6.47 o 
 -14   8   4       12.81        5.57      3.62 o 
 -12   8   4     2542.97     2451.12     27.47 o 
 -10   8   4      231.15      240.83      6.18 o 
  -8   8   4     1419.47     1399.68     14.28 o 
  -6   8   4     1172.61     1109.54     10.99 o 
  -4   8   4    11051.42    11057.07     75.60 o 
  -2   8   4       23.82       45.41      2.07 o 
   0   8   4     1822.66     1846.92     13.73 o 
   2   8   4     4715.73     4292.58     31.03 o 
   4   8   4     5843.86     5732.98     39.76 o 
   6   8   4      510.53      380.36      5.11 o 
   8   8   4      432.40      362.07      6.22 o 
  10   8   4     4141.17     3930.85     37.96 o 
  12   8   4     1895.96     1827.08     21.60 o 
  14   8   4      472.18      467.02     10.55 o 
  16   8   4        1.43        0.50      4.23 o 
  18   8   4      838.31      885.71     21.15 o 
  20   8   4       22.00       14.16      6.36 o 
  22   8   4      114.18      121.63     11.09 o 
 -21   9   4       98.88      105.47     10.88 o 
 -19   9   4       14.54       12.25      6.06 o 
 -17   9   4      707.28      714.54     17.96 o 
 -15   9   4        0.01       -2.10      4.42 o 
 -13   9   4      327.06      341.01     10.02 o 
 -11   9   4     1567.59     1504.00     19.43 o 
  -9   9   4     3299.35     3425.42     36.35 o 
  -7   9   4      307.75      278.17      6.72 o 
  -5   9   4      465.97      491.05      6.61 o 
  -3   9   4     4276.91     4025.03     30.19 o 
  -1   9   4     3541.00     3435.32     27.93 o 
   1   9   4      993.63      892.23      9.67 o 
   3   9   4      126.69      142.78      4.04 o 
   5   9   4     8200.46     7944.97     57.10 o 
   7   9   4       75.76       89.97      3.44 o 
   9   9   4     1301.34     1285.40     19.00 o 
  11   9   4      789.89      718.60     11.30 o 
  13   9   4     1964.84     1905.98     24.31 o 
  15   9   4        1.42        2.98      3.70 o 
  17   9   4      144.55      157.69     11.87 o 
  19   9   4      307.14      329.68     13.03 o 
  21   9   4      211.41      223.99     13.49 o 
 -22  10   4       14.74       29.40      8.65 o 
 -20  10   4      339.98      341.58     13.00 o 
 -18  10   4      209.69      254.48     11.05 o 
 -16  10   4      383.97      415.27     12.08 o 
 -14  10   4        0.53        2.59      3.46 o 
 -12  10   4     1512.69     1548.07     24.19 o 
 -10  10   4      222.76      251.32      6.87 o 
  -8  10   4      220.69      238.62      6.92 o 
  -6  10   4      511.30      476.93      6.87 o 
  -4  10   4     3637.34     3524.82     30.38 o 
  -2  10   4       27.96       34.34      3.52 o 
   0  10   4     1224.71     1210.61     13.86 o 
   2  10   4     3408.67     3220.03     28.35 o 
   4  10   4     4671.02     4542.24     36.23 o 
   6  10   4      437.71      400.05      7.51 o 
   8  10   4      139.92      119.45      5.38 o 
  10  10   4     2380.18     2386.49     28.07 o 
  12  10   4      189.79      212.04      6.35 o 
  14  10   4      397.70      385.06      8.52 o 
  16  10   4       98.54       94.48      6.86 o 
  18  10   4      597.86      603.82     22.62 o 
  20  10   4       29.01       34.77      9.13 o 
 -21  11   4       27.04       41.10      8.73 o 
 -19  11   4      197.92      203.10     13.36 o 
 -17  11   4      229.25      298.63     13.08 o 
 -15  11   4      120.50      117.21      6.97 o 
 -13  11   4       25.85       29.02      5.73 o 
 -11  11   4     1292.47     1302.14     22.14 o 
  -9  11   4      777.70      838.75     19.15 o 
  -7  11   4      776.75      746.53     11.89 o 
  -5  11   4       25.40       24.72      3.11 o 
  -3  11   4     4030.54     4022.03     36.79 o 
  -1  11   4     1420.52     1405.12     16.17 o 
   1  11   4      761.82      799.26     10.16 o 
   3  11   4       32.00       44.09      3.26 o 
   5  11   4     3074.77     3130.83     33.58 o 
   7  11   4       38.80       28.33      3.75 o 
   9  11   4      458.82      479.65      9.92 o 
  11  11   4      496.51      523.76     11.65 o 
  13  11   4      913.19      923.87     16.52 o 
  15  11   4        3.73        5.00      5.08 o 
  17  11   4       13.38       11.40      6.33 o 
  19  11   4      107.02      107.56     10.50 o 
 -20  12   4       31.89       24.36      7.92 o 
 -18  12   4        5.43       12.27      6.24 o 
 -16  12   4       13.24       17.33      6.14 o 
 -14  12   4       88.77       83.51      6.26 o 
 -12  12   4      653.53      621.25     17.16 o 
 -10  12   4       19.88       23.74      4.62 o 
  -8  12   4      308.36      339.34      9.51 o 
  -6  12   4      374.41      333.79      8.48 o 
  -4  12   4     1504.33     1515.74     21.24 o 
  -2  12   4      141.15      142.14      4.44 o 
   0  12   4       54.90       65.27      3.53 o 
   2  12   4     1902.25     1951.47     25.15 o 
   4  12   4      799.71      847.10     17.01 o 
   6  12   4      192.43      211.76      6.44 o 
   8  12   4       26.03       31.54      3.95 o 
  10  12   4     1003.26     1087.63     20.39 o 
  12  12   4      222.10      207.38      8.77 o 
  14  12   4      192.86      208.85      7.82 o 
  16  12   4       36.63       51.11      6.63 o 
  18  12   4      280.65      356.71     14.48 o 
 -19  13   4        3.96        6.88      7.15 o 
 -17  13   4      177.84      203.72     10.51 o 
 -15  13   4       52.03       61.08      6.20 o 
 -13  13   4       55.84       71.75      6.37 o 
 -11  13   4      106.19      106.42      6.60 o 
  -9  13   4      388.55      424.86     11.93 o 
  -7  13   4      105.84       98.47     11.71 o 
  -5  13   4        4.15       -4.55      3.20 o 
  -3  13   4     1111.79     1166.32     35.14 o 
  -1  13   4       77.48       98.23      4.66 o 
   1  13   4      133.31      140.09      5.86 o 
   3  13   4      384.78      337.96      8.83 o 
   5  13   4     1030.84     1004.85     19.13 o 
   7  13   4        1.35       -2.50      3.11 o 
   9  13   4      136.16      162.15      8.02 o 
  11  13   4      202.15      208.58      9.22 o 
  13  13   4      432.84      468.34     12.51 o 
  15  13   4       36.66       52.38      5.67 o 
  17  13   4       59.16       76.43     11.86 o 
 -16  14   4       54.26       51.34      7.82 o 
 -14  14   4        1.41        5.32      4.63 o 
 -12  14   4      417.31      457.03     11.89 o 
 -10  14   4       42.30       50.14      5.40 o 
  -8  14   4      155.38      171.31      8.05 o 
  -6  14   4      172.44      145.47      6.52 o 
  -4  14   4      928.75      942.72     15.46 o 
  -2  14   4       37.66       26.34      5.84 o 
   0  14   4      304.95      299.76      8.86 o 
   2  14   4      504.29      479.37     17.02 o 
   4  14   4      648.73      637.56     13.15 o 
   6  14   4       43.12       40.13      5.64 o 
   8  14   4        7.70        8.04      6.36 o 
  10  14   4      456.19      476.27     13.50 o 
  12  14   4      119.14      124.63     11.74 o 
  14  14   4      112.49      121.21      8.91 o 
  16  14   4        6.88        8.12      6.18 o 
 -15  15   4       41.90       33.10      6.32 o 
 -13  15   4       26.66       23.05      4.97 o 
 -11  15   4      330.15      339.85     10.19 o 
  -9  15   4      252.55      272.64     10.29 o 
  -7  15   4       97.36       79.18      5.41 o 
  -5  15   4       31.49       36.77      4.27 o 
  -3  15   4      499.02      506.52     12.49 o 
  -1  15   4      279.12      279.65      9.79 o 
   1  15   4      255.11      253.15      7.51 o 
   3  15   4        1.51       -0.45      3.63 o 
   5  15   4      875.16      851.47     15.11 o 
   7  15   4       49.50       50.87      4.90 o 
   9  15   4      113.47      105.68      7.00 o 
  11  15   4       24.41       26.96      5.67 o 
  13  15   4      115.63      107.52      7.04 o 
  15  15   4        3.61       10.84      6.28 o 
 -14  16   4        1.65       -3.18      4.89 o 
 -12  16   4       34.97       32.59      6.00 o 
 -10  16   4        0.28        0.93      5.16 o 
  -8  16   4       10.06       10.08      5.77 o 
  -6  16   4       41.96       41.51      5.44 o 
  -4  16   4      237.89      243.98      8.44 o 
  -2  16   4       11.28       17.54      4.94 o 
   0  16   4       15.36       22.20      5.20 o 
   2  16   4      157.30      174.08     10.43 o 
   4  16   4      101.70      112.58     10.22 o 
   6  16   4      114.15      119.31      8.06 o 
   8  16   4        1.02        0.02      6.05 o 
  10  16   4      291.73      324.80     11.53 o 
  12  16   4       15.79       17.18      7.60 o 
  14  16   4       31.52       36.02      6.17 o 
 -11  17   4       12.70        7.20      5.29 o 
  -9  17   4       68.04       83.42      7.20 o 
  -7  17   4        0.65        4.41      4.61 o 
  -5  17   4        7.16       -0.47      3.95 o 
  -3  17   4      149.83      152.23      8.35 o 
  -1  17   4       10.99       21.33      5.25 o 
   1  17   4       81.18       83.80      6.74 o 
   3  17   4        3.72        2.57      4.39 o 
   5  17   4      172.15      171.66      7.19 o 
   7  17   4        2.67        0.00      4.28 o 
   9  17   4       11.58       16.99      5.63 o 
  11  17   4       87.88       96.68      7.39 o 
  -8  18   4       68.91       89.45     18.94 o 
  -6  18   4       24.73       11.04      7.22 o 
  -4  18   4      199.90      219.66      9.86 o 
  -2  18   4        3.10       -0.79      4.85 o 
   0  18   4       32.16       37.65      5.91 o 
   2  18   4       71.24       69.91     11.47 o 
   4  18   4       75.71       90.78      7.03 o 
   6  18   4       11.56        5.96      7.42 o 
   8  18   4       20.69       16.97      5.70 o 
  -3  19   4       80.15       77.37      7.13 o 
  -1  19   4       20.53       26.36      5.83 o 
   1  19   4       10.89        7.64      4.94 o 
   3  19   4        4.83        4.77      4.77 o 
 -24   0   5       77.42       75.01     14.98 o 
 -22   0   5       13.23       -6.98     10.54 o 
 -20   0   5      602.70      701.69     24.41 o 
 -18   0   5        0.23        8.37      6.20 o 
 -16   0   5      171.47      186.66      8.88 o 
 -14   0   5     1923.80     1875.39     25.45 o 
 -12   0   5     1958.63     2088.63     26.34 o 
 -10   0   5       82.87       77.67      3.66 o 
  -8   0   5       80.41       98.92      3.57 o 
  -6   0   5      373.71      317.66      5.00 o 
  -4   0   5     4175.90     4410.85     36.04 o 
  -2   0   5     5326.57     6659.96     55.10 o 
   0   0   5     6371.40     6825.95     54.47 o 
   2   0   5     7740.70     7572.36     59.98 o 
   4   0   5      106.03      114.55      4.78 o 
   6   0   5     2930.30     3113.62     24.35 o 
   8   0   5     1722.68     1655.41     14.37 o 
  10   0   5     8285.02     8337.84     79.57 o 
  12   0   5       24.86       16.74      3.11 o 
  14   0   5      280.33      288.90      9.36 o 
  16   0   5     2060.50     1933.78     37.13 o 
  18   0   5      667.29      651.67     19.72 o 
  20   0   5      431.10      399.87     25.65 o 
  22   0   5       26.43       19.75     10.91 o 
  24   0   5      441.28      439.69     26.28 o 
 -25   1   5       79.82       92.75     15.94 o 
 -23   1   5       37.34       32.06     19.09 o 
 -21   1   5        3.95        2.00      7.11 o 
 -19   1   5     1272.89     1255.40     23.54 o 
 -17   1   5      416.37      421.54      9.94 o 
 -15   1   5      377.93      366.48      7.56 o 
 -13   1   5      429.68      433.13      7.20 o 
 -11   1   5     7619.15     7523.45     53.60 o 
  -9   1   5      391.26      380.39      4.88 o 
  -7   1   5      704.55      738.12      6.20 o 
  -5   1   5    10039.83    10161.94     54.83 o 
  -3   1   5    28384.51    30116.65    165.45 o 
  -1   1   5     2152.39     2429.44     15.37 o 
   1   1   5     5055.24     6031.17     34.54 o 
   3   1   5     8710.71     8189.68     44.57 o 
   5   1   5    14025.96    14636.05     83.12 o 
   7   1   5      319.93      314.07      3.87 o 
   9   1   5      401.52      344.08      3.97 o 
  11   1   5     9491.62     9355.50     65.84 o 
  13   1   5     1651.21     1686.35     15.97 o 
  15   1   5      797.15      715.81     11.87 o 
  17   1   5      164.35      151.36      7.78 o 
  19   1   5     1707.50     1667.35     30.26 o 
  21   1   5        6.08        0.68      8.46 o 
  23   1   5       53.44       50.39     10.42 o 
 -24   2   5       46.82       41.14      9.06 o 
 -22   2   5       94.64       89.08      8.37 o 
 -20   2   5      594.61      622.10     16.87 o 
 -18   2   5       55.84       45.47      5.39 o 
 -16   2   5      468.67      441.23     10.29 o 
 -14   2   5     2401.83     2394.42     26.31 o 
 -12   2   5     3316.31     3353.05     27.58 o 
 -10   2   5     2479.68     2486.83     18.54 o 
  -8   2   5      408.81      420.63      5.10 o 
  -6   2   5    29090.07    30094.93    167.51 o 
  -4   2   5     5394.41     5413.15     31.18 o 
  -2   2   5    28641.49    30395.75    171.41 o 
   0   2   5     2660.86     2869.17     17.90 o 
   2   2   5    50267.86    50439.24    414.05 o 
   4   2   5        0.81        4.07      1.30 o 
   6   2   5     9848.09    10198.86     56.64 o 
   8   2   5     5430.88     5156.91     30.22 o 
  10   2   5    11639.36    11386.44     67.54 o 
  12   2   5      998.12      886.43     10.06 o 
  14   2   5      784.28      840.55     18.02 o 
  16   2   5     2468.10     2340.11     30.48 o 
  18   2   5      924.45      931.83     21.14 o 
  20   2   5      279.15      280.47     13.29 o 
  22   2   5       43.34       31.02      7.30 o 
  24   2   5      340.60      405.61     24.57 o 
 -25   3   5       98.99      102.63     12.79 o 
 -23   3   5       65.28       66.64      8.70 o 
 -21   3   5        0.46        2.00      6.64 o 
 -19   3   5     1121.54     1102.68     21.73 o 
 -17   3   5      296.12      278.12      9.80 o 
 -15   3   5      856.39      856.26     15.63 o 
 -13   3   5      427.32      445.98     12.22 o 
 -11   3   5    15538.38    15263.74    100.85 o 
  -9   3   5      509.72      458.10      5.34 o 
  -7   3   5     8120.11     8107.62     49.25 o 
  -5   3   5    11239.75    11271.17     64.27 o 
  -3   3   5    26121.54    26187.58    142.32 o 
  -1   3   5     4482.58     4566.49     26.31 o 
   1   3   5      548.83      547.70      4.80 o 
   3   3   5    46889.30    45920.80    253.93 o 
   5   3   5    12894.88    12897.09     74.66 o 
   7   3   5     7343.04     7582.59     45.35 o 
   9   3   5       53.61       61.29      2.04 o 
  11   3   5    12941.50    13027.49    102.55 o 
  13   3   5     1055.58     1067.08     18.52 o 
  15   3   5     1105.96     1107.72     20.12 o 
  17   3   5      469.89      486.06     13.06 o 
  19   3   5     1944.17     1904.28     41.03 o 
  21   3   5        0.27       -0.04      6.97 o 
  23   3   5       98.00       87.50     10.45 o 
 -24   4   5       43.55       29.87      9.11 o 
 -22   4   5       65.47       60.31      8.41 o 
 -20   4   5      485.13      531.75     14.73 o 
 -18   4   5       27.07       28.12      5.81 o 
 -16   4   5      360.77      373.90     10.83 o 
 -14   4   5     1749.88     1805.86     25.47 o 
 -12   4   5     1869.45     1928.38     22.01 o 
 -10   4   5     1249.48     1342.68     12.82 o 
  -8   4   5       45.79       49.09      2.13 o 
  -6   4   5    15045.43    14859.35     91.95 o 
  -4   4   5      880.86      839.88      6.64 o 
  -2   4   5     8991.52     8610.73     52.20 o 
   0   4   5     2471.06     2417.75     16.67 o 
   2   4   5    13407.77    12568.99     72.40 o 
   4   4   5        1.12        8.74      1.81 o 
   6   4   5     1554.01     1509.60     10.44 o 
   8   4   5     5245.82     5119.05     34.12 o 
  10   4   5     8244.92     8167.46     59.46 o 
  12   4   5     1373.19     1365.96     19.23 o 
  14   4   5     1097.31     1112.94     18.06 o 
  16   4   5     2171.63     2157.85     33.39 o 
  18   4   5      779.38      755.42     18.95 o 
  20   4   5      233.24      253.72     11.55 o 
  22   4   5        0.50        5.27      6.71 o 
  24   4   5      334.64      363.82     20.70 o 
 -23   5   5       14.11       12.76      8.28 o 
 -21   5   5        9.60       10.89      5.66 o 
 -19   5   5      669.84      650.46     16.34 o 
 -17   5   5      132.94      148.21      9.28 o 
 -15   5   5      181.65      192.55      7.92 o 
 -13   5   5     1030.64      984.63     14.92 o 
 -11   5   5     4915.00     4841.47     40.94 o 
  -9   5   5       19.00       25.67      3.70 o 
  -7   5   5      390.60      359.96      4.62 o 
  -5   5   5     6149.21     6118.36     36.83 o 
  -3   5   5     9006.83     8713.33     52.43 o 
  -1   5   5      217.35      237.94      3.47 o 
   1   5   5       99.09       87.58      2.32 o 
   3   5   5     8829.72     8581.01     52.72 o 
   5   5   5    11867.13    11625.40     69.08 o 
   7   5   5      166.17      151.64      3.07 o 
   9   5   5      118.59      128.45      3.87 o 
  11   5   5     4172.74     4192.31     41.61 o 
  13   5   5     1418.78     1336.98     20.41 o 
  15   5   5      311.13      331.34     12.09 o 
  17   5   5      319.35      311.90     11.52 o 
  19   5   5     1505.08     1517.51     29.83 o 
  21   5   5        2.10       -3.66      5.45 o 
  23   5   5       98.24      114.37     13.00 o 
 -24   6   5       22.23       31.22      8.95 o 
 -22   6   5        9.72        7.62      5.80 o 
 -20   6   5      301.43      292.74     11.50 o 
 -18   6   5        4.71        1.13      4.99 o 
 -16   6   5      167.88      162.77      8.08 o 
 -14   6   5      875.00      820.94     14.86 o 
 -12   6   5     1002.49     1033.80     12.61 o 
 -10   6   5       29.94       41.11      3.01 o 
  -8   6   5        9.68        3.55      2.37 o 
  -6   6   5     2361.62     2478.11     21.17 o 
  -4   6   5     1437.09     1452.76     11.50 o 
  -2   6   5     1143.72     1199.30      9.82 o 
   0   6   5      308.79      320.63      4.32 o 
   2   6   5    10196.95    10187.55     64.92 o 
   4   6   5      525.31      508.01      5.13 o 
   6   6   5     1914.16     1801.78     15.61 o 
   8   6   5     1364.35     1306.74     13.03 o 
  10   6   5     5149.92     4946.81     42.63 o 
  12   6   5      208.18      178.10      6.73 o 
  14   6   5      688.11      648.22     12.93 o 
  16   6   5      951.52      923.09     19.33 o 
  18   6   5      839.89      825.97     20.00 o 
  20   6   5       97.96       91.85      8.27 o 
  22   6   5       36.97       43.80      7.25 o 
 -23   7   5       37.72       25.22      8.39 o 
 -21   7   5        9.10       24.76      6.60 o 
 -19   7   5      621.73      586.72     15.09 o 
 -17   7   5      273.05      296.35     10.72 o 
 -15   7   5      287.60      253.64      8.86 o 
 -13   7   5       34.86       32.59      3.45 o 
 -11   7   5     4530.17     4454.27     39.93 o 
  -9   7   5     1147.84     1193.77     13.47 o 
  -7   7   5     1348.46     1388.97     13.54 o 
  -5   7   5      930.88      953.06      9.76 o 
  -3   7   5    12266.27    12212.86     80.65 o 
  -1   7   5      276.96      251.90      3.86 o 
   1   7   5     1353.36     1393.50     11.09 o 
   3   7   5     7263.48     7353.30     52.67 o 
   5   7   5     5319.08     5243.36     40.23 o 
   7   7   5      989.08      974.71     10.71 o 
   9   7   5      229.47      202.09      5.46 o 
  11   7   5     4299.88     3988.17     40.85 o 
  13   7   5      533.32      561.16     13.70 o 
  15   7   5      246.06      214.92      8.13 o 
  17   7   5       70.01       67.96      6.89 o 
  19   7   5      679.84      669.07     17.73 o 
  21   7   5        8.96        6.51      5.39 o 
  23   7   5       30.59       31.49     10.63 o 
 -22   8   5       65.29       60.59      9.76 o 
 -20   8   5      338.48      364.82     16.68 o 
 -18   8   5       14.75       19.20      7.86 o 
 -16   8   5      196.16      211.82     10.29 o 
 -14   8   5      666.77      637.32     12.94 o 
 -12   8   5     1141.96     1193.61     17.05 o 
 -10   8   5      838.46      808.84     12.40 o 
  -8   8   5      604.02      645.25     10.50 o 
  -6   8   5     7269.60     7120.39     58.97 o 
  -4   8   5     3566.80     3600.76     28.78 o 
  -2   8   5     3830.10     3892.67     29.24 o 
   0   8   5      229.79      173.65      4.09 o 
   2   8   5     9687.32     9687.48     71.27 o 
   4   8   5       51.58       34.56      2.49 o 
   6   8   5     2520.49     2446.45     23.81 o 
   8   8   5     1741.40     1678.76     18.05 o 
  10   8   5     3046.76     3095.22     32.20 o 
  12   8   5      204.91      181.11      7.32 o 
  14   8   5       15.39       13.97      4.04 o 
  16   8   5      859.75      825.02     19.15 o 
  18   8   5       81.61       95.70      8.33 o 
  20   8   5      176.58      164.64     12.58 o 
  22   8   5        3.90        2.80      6.96 o 
 -21   9   5       31.83       18.07      7.98 o 
 -19   9   5      323.32      333.38     13.20 o 
 -17   9   5       21.90       17.81      5.92 o 
 -15   9   5      259.88      264.26     10.15 o 
 -13   9   5      136.12      140.23      6.24 o 
 -11   9   5     2816.31     2889.40     42.34 o 
  -9   9   5        1.10        0.89      2.75 o 
  -7   9   5      516.20      517.91      8.99 o 
  -5   9   5     5806.02     5512.72     50.94 o 
  -3   9   5     5282.91     5261.41     44.36 o 
  -1   9   5     1684.98     1571.67     15.51 o 
   1   9   5      790.63      815.07      9.64 o 
   3   9   5     6121.67     5991.14     50.08 o 
   5   9   5     3335.60     3456.50     35.01 o 
   7   9   5      601.59      632.43      9.90 o 
   9   9   5      113.24       85.84      4.14 o 
  11   9   5     3586.07     3578.86     50.34 o 
  13   9   5      159.65      160.41      6.35 o 
  15   9   5      679.93      717.51     15.01 o 
  17   9   5       92.95      110.57      8.34 o 
  19   9   5      631.15      651.57     18.45 o 
  21   9   5        3.48        7.79      8.31 o 
 -20  10   5       87.68      109.82     10.98 o 
 -18  10   5        0.41        7.44      5.62 o 
 -16  10   5       26.44       38.05      5.70 o 
 -14  10   5      484.22      455.66     10.57 o 
 -12  10   5      341.12      350.11      9.08 o 
 -10  10   5      486.45      490.45     12.36 o 
  -8  10   5        1.42        3.70      2.98 o 
  -6  10   5     2199.36     2163.78     23.11 o 
  -4  10   5       50.00       67.13      3.47 o 
  -2  10   5      459.29      485.10      7.99 o 
   0  10   5     1427.93     1335.10     14.32 o 
   2  10   5     2711.81     2674.21     24.80 o 
   4  10   5       85.34       70.85      3.52 o 
   6  10   5     1062.95     1033.30     13.67 o 
   8  10   5      722.32      701.41     10.82 o 
  10  10   5     2749.28     2771.76     31.34 o 
  12  10   5      131.43      139.27      5.84 o 
  14  10   5      451.00      434.15     11.20 o 
  16  10   5      554.40      643.61     14.37 o 
  18  10   5      263.13      244.79     11.57 o 
  20  10   5      104.33      117.70     10.85 o 
 -19  11   5      222.52      243.83     13.94 o 
 -17  11   5      130.59      158.11      7.71 o 
 -15  11   5       70.01       67.06      4.76 o 
 -13  11   5       83.23       68.01      5.82 o 
 -11  11   5     1111.68     1085.90     19.87 o 
  -9  11   5        1.65        2.33      3.81 o 
  -7  11   5      401.44      381.45      8.42 o 
  -5  11   5      713.37      714.65     10.96 o 
  -3  11   5     2623.99     2544.31     27.77 o 
  -1  11   5      219.99      224.95      6.47 o 
   1  11   5       72.00       64.25      3.44 o 
   3  11   5      903.29      852.42     11.48 o 
   5  11   5     1196.57     1075.70     14.04 o 
   7  11   5       93.85       94.62      5.31 o 
   9  11   5       19.39       18.68      4.08 o 
  11  11   5      921.72      915.00     16.13 o 
  13  11   5      411.18      415.42     11.34 o 
  15  11   5       55.26       66.00      6.74 o 
  17  11   5       43.02       51.57     10.15 o 
  19  11   5      290.46      331.51     17.13 o 
 -18  12   5       31.87       22.48      7.11 o 
 -16  12   5       73.49       73.18     14.68 o 
 -14  12   5      249.87      243.06      9.30 o 
 -12  12   5      368.02      393.30     11.62 o 
 -10  12   5        6.25       11.25      4.55 o 
  -8  12   5       10.20       16.33      4.36 o 
  -6  12   5      498.55      468.46     10.60 o 
  -4  12   5      172.43      182.20      5.86 o 
  -2  12   5      820.69      786.20     14.39 o 
   0  12   5       10.42       12.76      3.08 o 
   2  12   5     2708.30     2575.27     29.97 o 
   4  12   5      232.12      232.00      7.07 o 
   6  12   5      302.87      233.29      7.57 o 
   8  12   5      115.77      139.24      6.48 o 
  10  12   5      330.71      295.08     10.88 o 
  12  12   5       68.92       80.56      7.15 o 
  14  12   5       38.99       32.34      5.71 o 
  16  12   5      227.50      250.40     10.86 o 
  18  12   5      174.14      204.24     13.21 o 
 -17  13   5       11.17       18.33      6.88 o 
 -15  13   5        3.98       -2.51      4.68 o 
 -13  13   5       81.44       77.84      6.69 o 
 -11  13   5      425.54      436.28     12.16 o 
  -9  13   5       15.52       23.12      5.39 o 
  -7  13   5      184.53      186.06      8.03 o 
  -5  13   5      216.36      213.98      7.53 o 
  -3  13   5     1142.78     1137.80     19.18 o 
  -1  13   5       18.20       18.82      3.38 o 
   1  13   5       57.03       55.62      3.75 o 
   3  13   5     1837.94     1860.77     23.94 o 
   5  13   5      510.71      511.38     10.52 o 
   7  13   5      581.87      593.42     12.83 o 
   9  13   5        4.15        4.75      6.10 o 
  11  13   5      800.43      777.95     18.20 o 
  13  13   5       98.25       83.09      7.26 o 
  15  13   5       35.89       26.42      7.46 o 
  17  13   5        5.57       16.90      7.36 o 
 -16  14   5       19.10       24.31      7.63 o 
 -14  14   5       35.38       31.05      6.96 o 
 -12  14   5       84.60       89.09      7.31 o 
 -10  14   5       35.59       42.42      5.86 o 
  -8  14   5       13.01       19.66      4.78 o 
  -6  14   5      570.83      559.43     17.89 o 
  -4  14   5      208.37      219.81      8.21 o 
  -2  14   5      289.40      304.18      9.02 o 
   0  14   5        8.44        1.56      2.39 o 
   2  14   5      556.79      603.98     12.34 o 
   4  14   5        5.68       11.40      3.89 o 
   6  14   5      146.84      154.86      7.66 o 
   8  14   5      305.92      337.23     10.65 o 
  10  14   5      378.09      422.28     13.33 o 
  12  14   5       62.70       74.94      7.11 o 
  14  14   5       19.73       15.63      5.25 o 
  16  14   5       89.96      112.82     10.11 o 
 -15  15   5       64.12       63.91      6.92 o 
 -13  15   5        0.69       -1.85      5.36 o 
 -11  15   5      373.94      425.12     12.46 o 
  -9  15   5       31.39       31.06      5.52 o 
  -7  15   5       69.30       84.29      6.30 o 
  -5  15   5      193.27      186.83      8.02 o 
  -3  15   5      342.24      369.84      9.13 o 
  -1  15   5       36.18       33.13      5.56 o 
   1  15   5       73.50       73.24      6.62 o 
   3  15   5      266.26      254.42     11.34 o 
   5  15   5      450.53      448.27     10.98 o 
   7  15   5        0.45        2.51      4.39 o 
   9  15   5        0.16        7.55      5.01 o 
  11  15   5      138.59      168.51      9.22 o 
  13  15   5        1.76       -1.46      5.21 o 
  15  15   5       43.32       53.72      7.37 o 
 -12  16   5       19.81       19.89      6.03 o 
 -10  16   5       68.70       67.43      5.79 o 
  -8  16   5        0.00        2.70      4.05 o 
  -6  16   5      257.66      253.59     10.49 o 
  -4  16   5       19.78       12.10      4.29 o 
  -2  16   5       60.40       59.46      6.41 o 
   0  16   5       39.48       33.03      5.45 o 
   2  16   5      161.25      154.81      6.65 o 
   4  16   5        5.74        0.85      4.05 o 
   6  16   5       84.38       73.86      6.09 o 
   8  16   5       66.56       72.70      6.72 o 
  10  16   5      275.25      288.53     14.82 o 
  12  16   5        9.15        9.99      5.90 o 
 -11  17   5       63.57       68.80      7.39 o 
  -9  17   5        0.33        0.52      5.16 o 
  -7  17   5        7.69        2.03      5.64 o 
  -5  17   5      103.04       93.36      6.57 o 
  -3  17   5      131.19      145.83      8.66 o 
  -1  17   5       14.75        8.58      5.04 o 
   1  17   5       16.66       18.21      5.21 o 
   3  17   5      156.01      162.17      8.02 o 
   5  17   5       85.37       93.39      8.04 o 
   7  17   5       28.85       25.84      6.36 o 
   9  17   5        0.53       -2.28      5.48 o 
  -8  18   5        7.84        1.67      5.81 o 
  -6  18   5       33.39       30.94      6.99 o 
  -4  18   5       34.88       30.82      7.52 o 
  -2  18   5       21.61        8.42      5.35 o 
   0  18   5        0.22        4.03      4.91 o 
   2  18   5      105.58      109.61      8.74 o 
   4  18   5        2.21       -2.19      4.70 o 
   6  18   5       20.35       11.39      5.54 o 
 -24   0   6       22.51       37.45     19.27 o 
 -22   0   6      185.50      203.72     21.99 o 
 -20   0   6      292.53      346.00     40.07 o 
 -18   0   6      257.74      268.03     15.45 o 
 -16   0   6      125.31      126.77      7.84 o 
 -14   0   6     2722.92     2808.32     46.96 o 
 -12   0   6      388.87      375.02      8.76 o 
 -10   0   6     4352.18     4195.51     41.87 o 
  -8   0   6      987.37     1181.43     13.17 o 
  -6   0   6    17040.63    17292.70    131.57 o 
  -4   0   6     3438.74     3827.10     31.91 o 
  -2   0   6     4859.58     4581.17     39.40 o 
   0   0   6    24407.11    25661.93    204.51 o 
   2   0   6     8047.54     7762.39     61.99 o 
   4   0   6    12464.73    13260.01    103.48 o 
   6   0   6     2946.48     3018.97     24.92 o 
   8   0   6    16388.25    16725.62    136.87 o 
  10   0   6     2743.55     2801.81     30.08 o 
  12   0   6     4655.89     4698.78     52.78 o 
  14   0   6      114.98      102.21      8.85 o 
  16   0   6     3648.84     3512.33     59.93 o 
  18   0   6       17.83       25.28     10.75 o 
  20   0   6      882.03      932.26     35.45 o 
  22   0   6      113.93      104.59     24.80 o 
  24   0   6      357.93      382.57     33.40 o 
 -23   1   6       15.10       26.36     10.36 o 
 -21   1   6      334.23      329.83     18.61 o 
 -19   1   6      790.65      836.28     18.34 o 
 -17   1   6       60.63       73.62      6.69 o 
 -15   1   6      248.26      262.26      9.76 o 
 -13   1   6     4371.66     4438.71     40.02 o 
 -11   1   6     5774.03     5724.37     44.15 o 
  -9   1   6     2663.02     2703.34     19.24 o 
  -7   1   6      136.62      149.47      3.03 o 
  -5   1   6    35379.94    36133.58    199.65 o 
  -3   1   6     6465.69     6409.21     37.44 o 
  -1   1   6     9511.18    10189.47     58.07 o 
   1   1   6     1268.35     1231.86      8.70 o 
   3   1   6    35089.07    35056.82    187.64 o 
   5   1   6     1308.96     1288.38      9.09 o 
   7   1   6     1886.09     1910.51     12.48 o 
   9   1   6     7128.45     7142.45     48.71 o 
  11   1   6     9943.16     9992.83     72.29 o 
  13   1   6      168.52      185.59      5.35 o 
  15   1   6      479.38      507.03     12.49 o 
  17   1   6     2146.52     2114.86     33.30 o 
  19   1   6      787.77      829.80     24.38 o 
  21   1   6      111.62      111.52     11.71 o 
  23   1   6       19.77       32.39     10.05 o 
 -24   2   6        2.07      -17.33     11.28 o 
 -22   2   6      212.31      227.19     13.44 o 
 -20   2   6       18.21       41.09      7.28 o 
 -18   2   6      420.26      396.13     13.24 o 
 -16   2   6      425.49      397.75     10.52 o 
 -14   2   6     2509.62     2558.17     30.82 o 
 -12   2   6      534.66      507.36      8.85 o 
 -10   2   6     1569.98     1576.71     14.06 o 
  -8   2   6     1827.28     1814.46     13.79 o 
  -6   2   6     5011.81     5074.88     31.87 o 
  -4   2   6       63.07       56.17      2.59 o 
  -2   2   6       53.34       45.94      2.56 o 
   0   2   6     6157.66     5713.58     33.43 o 
   2   2   6     1011.05      991.27      7.56 o 
   4   2   6     2494.64     2292.27     14.93 o 
   6   2   6       13.65       17.60      2.20 o 
   8   2   6     6881.39     6927.24     43.62 o 
  10   2   6      207.66      268.56      5.44 o 
  12   2   6     1373.67     1454.58     17.18 o 
  14   2   6      613.41      562.39     13.87 o 
  16   2   6     1310.10     1296.14     20.12 o 
  18   2   6       98.72      124.70      9.55 o 
  20   2   6      228.44      222.00     11.81 o 
  22   2   6      217.31      193.76     14.35 o 
  24   2   6      176.17      183.33     18.00 o 
 -23   3   6       30.84       25.64      7.11 o 
 -21   3   6      241.73      232.15     12.53 o 
 -19   3   6      515.00      525.02     21.67 o 
 -17   3   6       16.52       16.46      5.30 o 
 -15   3   6      141.16      136.07      7.26 o 
 -13   3   6     2547.95     2462.13     30.28 o 
 -11   3   6      289.21      289.71      6.63 o 
  -9   3   6       51.94       50.84      2.52 o 
  -7   3   6     4924.64     4882.45     31.64 o 
  -5   3   6     9047.11     8880.22     56.03 o 
  -3   3   6      728.35      734.77      6.24 o 
  -1   3   6      168.19      183.79      2.74 o 
   1   3   6     7213.09     7076.39     41.29 o 
   3   3   6    18782.13    18551.56    108.73 o 
   5   3   6       21.22       15.49      1.32 o 
   7   3   6      344.99      391.48      4.88 o 
   9   3   6     6845.76     6492.35     42.68 o 
  11   3   6     4306.61     4396.72     41.30 o 
  13   3   6       92.29       82.09      5.10 o 
  15   3   6        1.37        4.06      4.21 o 
  17   3   6     2060.97     1976.04     60.94 o 
  19   3   6      480.44      459.28     22.38 o 
  21   3   6      122.02      117.75     10.81 o 
  23   3   6        6.14       12.54      9.99 o 
 -24   4   6        6.49       -2.08      7.82 o 
 -22   4   6      151.57      155.11     14.66 o 
 -20   4   6       53.01       68.18      7.03 o 
 -18   4   6      325.82      285.01     11.07 o 
 -16   4   6        2.86       -0.28      4.72 o 
 -14   4   6     1055.00     1085.10     19.29 o 
 -12   4   6      236.59      263.97      7.68 o 
 -10   4   6       37.10       42.40      2.97 o 
  -8   4   6      612.73      624.04      7.55 o 
  -6   4   6     2261.76     2382.98     18.32 o 
  -4   4   6     1141.30     1261.92      9.89 o 
  -2   4   6     1674.99     1828.15     13.13 o 
   0   4   6     8214.10     8228.14     50.86 o 
   2   4   6     3659.58     3823.82     23.97 o 
   4   4   6     1854.77     1880.67     12.79 o 
   6   4   6      236.77      235.44      3.80 o 
   8   4   6     7068.62     6592.25     48.93 o 
  10   4   6        4.80        7.83      4.02 o 
  12   4   6     3178.34     2879.10     37.10 o 
  14   4   6      332.49      317.57      9.08 o 
  16   4   6     2213.37     2079.05     34.71 o 
  18   4   6        0.14       -3.63      5.89 o 
  20   4   6      305.38      296.71     14.78 o 
  22   4   6      115.81       96.66     10.51 o 
 -23   5   6       26.82       20.55      8.39 o 
 -21   5   6      136.53      133.27      8.80 o 
 -19   5   6      361.16      365.90     12.57 o 
 -17   5   6       15.84        8.23      5.27 o 
 -15   5   6       48.72       49.95      8.03 o 
 -13   5   6     4145.12     4018.47     59.40 o 
 -11   5   6     6889.82     6781.48     60.64 o 
  -9   5   6     2565.48     2530.16     22.47 o 
  -7   5   6     2225.17     2287.50     19.53 o 
  -5   5   6    15318.08    15190.37    103.97 o 
  -3   5   6     8628.48     8817.36     55.48 o 
  -1   5   6     2139.86     2263.59     17.06 o 
   1   5   6     2710.23     2552.55     18.39 o 
   3   5   6    26525.55    26104.23    162.73 o 
   5   5   6      238.37      241.30      3.94 o 
   7   5   6     3421.92     3242.74     26.75 o 
   9   5   6     2240.40     2239.04     21.91 o 
  11   5   6     5681.52     5361.23     55.38 o 
  13   5   6        3.03        4.61      3.46 o 
  15   5   6       24.88       25.81      4.63 o 
  17   5   6     1721.78     1636.11     31.15 o 
  19   5   6      421.49      391.61     14.05 o 
  21   5   6      170.74      175.53     12.02 o 
  23   5   6        1.26        6.64      9.27 o 
 -22   6   6      154.28      163.95     10.33 o 
 -20   6   6       72.02       80.91      7.57 o 
 -18   6   6      326.53      315.17     11.56 o 
 -16   6   6       53.55       60.40      6.30 o 
 -14   6   6     1585.01     1627.68     28.23 o 
 -12   6   6       70.42       84.94      4.77 o 
 -10   6   6     1861.30     1865.84     19.45 o 
  -8   6   6     2073.64     2037.32     20.43 o 
  -6   6   6     9008.58     8940.17     68.15 o 
  -4   6   6     2956.42     2860.38     23.12 o 
  -2   6   6     5581.27     5552.33     41.67 o 
   0   6   6     6690.84     6393.41     47.33 o 
   2   6   6     5111.86     5116.04     38.59 o 
   4   6   6     1871.21     1869.54     16.24 o 
   6   6   6      179.70      213.86      4.28 o 
   8   6   6     6508.28     6528.62     53.22 o 
  10   6   6      488.47      577.63     10.85 o 
  12   6   6     2772.27     2732.84     34.32 o 
  14   6   6       33.95       29.00      4.33 o 
  16   6   6     1579.73     1558.30     29.62 o 
  18   6   6        0.02       -1.45      5.78 o 
  20   6   6      193.05      179.80      9.91 o 
  22   6   6       96.50      130.66     12.86 o 
 -23   7   6        4.83        3.01      7.28 o 
 -21   7   6      114.83       99.01      9.07 o 
 -19   7   6      329.57      359.67     15.35 o 
 -17   7   6       36.12       33.96      5.70 o 
 -15   7   6       54.69       66.10      7.68 o 
 -13   7   6     1907.00     1917.55     39.49 o 
 -11   7   6     1163.84     1256.03     14.88 o 
  -9   7   6      550.94      534.63      8.81 o 
  -7   7   6     1576.87     1547.41     15.07 o 
  -5   7   6     8931.71     8664.46     63.87 o 
  -3   7   6       28.88       33.09      2.52 o 
  -1   7   6     1916.32     1824.79     16.54 o 
   1   7   6     2698.84     2615.84     22.31 o 
   3   7   6    13238.63    13079.53    102.03 o 
   5   7   6      187.24      242.40      5.08 o 
   7   7   6      964.13     1003.90     12.43 o 
   9   7   6     2865.89     2767.42     28.28 o 
  11   7   6     3731.04     3827.35     43.75 o 
  13   7   6      178.87      204.50      7.01 o 
  15   7   6      144.57      164.59      7.92 o 
  17   7   6     1281.92     1314.70     26.32 o 
  19   7   6      370.08      364.36     13.27 o 
  21   7   6       70.32       62.06     10.52 o 
 -22   8   6       79.94       77.07     10.07 o 
 -20   8   6       32.71       44.07      7.47 o 
 -18   8   6      120.55      129.00      9.04 o 
 -16   8   6      167.91      142.65     18.79 o 
 -14   8   6      896.66      900.92     19.06 o 
 -12   8   6      300.24      293.93     10.60 o 
 -10   8   6      777.40      771.54     12.35 o 
  -8   8   6      501.49      506.96      8.35 o 
  -6   8   6     1434.75     1427.42     14.72 o 
  -4   8   6        4.37        8.27      2.33 o 
  -2   8   6       22.46       35.91      3.48 o 
   0   8   6     2006.41     2004.17     18.72 o 
   2   8   6      189.02      176.01      4.58 o 
   4   8   6     1575.30     1496.97     17.46 o 
   6   8   6       28.09       20.53      2.70 o 
   8   8   6     2827.66     2866.77     30.30 o 
  10   8   6      218.48      225.78      6.92 o 
  12   8   6      575.38      570.96     11.55 o 
  14   8   6      229.70      258.38      9.59 o 
  16   8   6      680.45      723.41     18.22 o 
  18   8   6       68.77       72.79      8.80 o 
  20   8   6      189.11      206.35     13.04 o 
 -21   9   6      158.75      171.40     12.58 o 
 -19   9   6      231.48      230.92     11.79 o 
 -17   9   6       40.62       41.71      6.62 o 
 -15   9   6        1.38       -0.97      4.91 o 
 -13   9   6      749.69      771.23     13.24 o 
 -11   9   6      275.42      282.57      7.87 o 
  -9   9   6      177.77      180.24      8.32 o 
  -7   9   6      373.22      364.57      7.01 o 
  -5   9   6     5668.97     5510.02     47.63 o 
  -3   9   6     1713.08     1670.81     18.36 o 
  -1   9   6     1165.20     1135.45     12.94 o 
   1   9   6       25.58       45.87      3.12 o 
   3   9   6     4393.33     4253.16     40.41 o 
   5   9   6      191.42      145.48      5.06 o 
   7   9   6       33.34       44.31      3.58 o 
   9   9   6     1946.32     1978.55     22.94 o 
  11   9   6     1727.65     1697.67     22.07 o 
  13   9   6       21.09       16.79      4.61 o 
  15   9   6      107.46      103.90      6.82 o 
  17   9   6      348.12      353.73     13.69 o 
  19   9   6      180.25      181.51     10.66 o 
  21   9   6       13.58       22.15      8.81 o 
 -20  10   6        9.70       11.04      7.83 o 
 -18  10   6       39.94       44.52      6.82 o 
 -16  10   6        4.23        0.90      4.91 o 
 -14  10   6      275.66      277.33      8.44 o 
 -12  10   6       41.68       53.73      4.70 o 
 -10  10   6      182.82      178.93      6.59 o 
  -8  10   6       20.06       13.96      4.85 o 
  -6  10   6      965.58      970.57     14.16 o 
  -4  10   6      155.61      151.85      4.80 o 
  -2  10   6      262.46      294.56      6.91 o 
   0  10   6     3174.80     3088.63     29.43 o 
   2  10   6      796.27      845.40     11.69 o 
   4  10   6     1802.29     1714.71     20.20 o 
   6  10   6      107.84       92.60      4.44 o 
   8  10   6     1676.08     1648.12     21.03 o 
  10  10   6      136.80      134.52      5.72 o 
  12  10   6      284.17      264.25      8.27 o 
  14  10   6       65.74       69.57      5.88 o 
  16  10   6      367.75      377.97     12.25 o 
  18  10   6        6.94       11.94      6.09 o 
  20  10   6      124.25      115.15     11.11 o 
 -19  11   6       79.25      105.44     10.96 o 
 -17  11   6        2.69        8.27      4.80 o 
 -15  11   6        5.75       10.62      4.71 o 
 -13  11   6      365.35      342.96      8.84 o 
 -11  11   6      706.65      729.84     13.32 o 
  -9  11   6      157.56      153.98      6.42 o 
  -7  11   6       13.81       11.23      3.42 o 
  -5  11   6     2263.19     2253.97     26.33 o 
  -3  11   6      467.18      514.74      9.64 o 
  -1  11   6      362.35      349.02      7.77 o 
   1  11   6      720.74      640.17     10.35 o 
   3  11   6     2884.10     2799.79     32.74 o 
   5  11   6       14.11        5.28      3.19 o 
   7  11   6      193.14      205.79      7.42 o 
   9  11   6     1086.07     1033.52     16.09 o 
  11  11   6      797.62      794.68     17.89 o 
  13  11   6       72.16       81.01      5.40 o 
  15  11   6       10.20        7.99      4.08 o 
  17  11   6      417.57      446.03     16.94 o 
  19  11   6      113.67      117.24     11.00 o 
 -18  12   6       68.68       64.15      8.49 o 
 -16  12   6        2.64       -0.79      6.17 o 
 -14  12   6      316.08      346.33     10.54 o 
 -12  12   6        4.33       -3.61      4.32 o 
 -10  12   6      262.21      292.49      9.53 o 
  -8  12   6      253.07      219.04      6.91 o 
  -6  12   6      875.97      907.38     13.80 o 
  -4  12   6      237.63      220.65      6.96 o 
  -2  12   6      419.65      436.21      8.98 o 
   0  12   6      496.36      464.45      9.16 o 
   2  12   6      431.43      470.94      9.29 o 
   4  12   6       98.51       91.57      4.76 o 
   6  12   6        1.05       -4.88      3.68 o 
   8  12   6      830.97      849.89     21.75 o 
  10  12   6        2.82        4.32      4.97 o 
  12  12   6      515.37      524.10     13.99 o 
  14  12   6       31.24       31.88      6.96 o 
  16  12   6      279.87      321.28     13.66 o 
  18  12   6        1.24        3.37      8.36 o 
 -17  13   6       11.25        2.71      6.81 o 
 -15  13   6        2.99        1.93      4.64 o 
 -13  13   6      438.61      445.52     12.32 o 
 -11  13   6      164.15      193.72      8.39 o 
  -9  13   6      226.33      200.26      8.19 o 
  -7  13   6       34.83       22.44      4.65 o 
  -5  13   6     1005.09     1001.34     22.35 o 
  -3  13   6       72.56       82.31      5.18 o 
  -1  13   6      156.75      151.01      5.94 o 
   1  13   6      269.30      252.26      7.73 o 
   3  13   6     1893.87     1840.37     28.37 o 
   5  13   6       37.09       36.44      4.98 o 
   7  13   6      494.76      460.67     12.16 o 
   9  13   6      105.14      125.87      7.98 o 
  11  13   6      669.54      679.08     19.89 o 
  13  13   6        1.10        0.21      5.22 o 
  15  13   6        2.83        7.42      5.89 o 
  17  13   6      175.73      185.27     12.27 o 
 -16  14   6        2.54        1.45     10.56 o 
 -14  14   6      102.13       98.42      7.19 o 
 -12  14   6        2.00        3.92      5.86 o 
 -10  14   6       30.23       30.25      5.38 o 
  -8  14   6       83.07       68.40      5.80 o 
  -6  14   6      126.65      115.74     10.00 o 
  -4  14   6       66.49       60.59      5.28 o 
  -2  14   6       62.50       62.32      4.38 o 
   0  14   6      287.93      274.41      7.70 o 
   2  14   6      188.26      206.15      7.87 o 
   4  14   6       84.16       82.00      7.09 o 
   6  14   6        5.93        1.86      4.37 o 
   8  14   6      272.67      282.58     10.35 o 
  10  14   6        9.55        4.55      5.32 o 
  12  14   6      163.87      149.17     14.06 o 
  14  14   6        9.62       13.20      6.68 o 
 -13  15   6       87.43       88.32      7.48 o 
 -11  15   6       66.71       80.23      6.67 o 
  -9  15   6       15.00        7.06      4.76 o 
  -7  15   6        1.08        3.55      4.75 o 
  -5  15   6      322.67      304.66      9.54 o 
  -3  15   6       96.88      100.10      6.07 o 
  -1  15   6       50.38       49.53      3.83 o 
   1  15   6       67.04       74.51      5.42 o 
   3  15   6      360.88      372.33     10.96 o 
   5  15   6        0.72       -4.89      4.32 o 
   7  15   6        3.97       -0.40      4.68 o 
   9  15   6      196.94      226.46     10.61 o 
  11  15   6      128.95      142.18     17.63 o 
  13  15   6        9.16        9.46      6.43 o 
 -12  16   6        0.28       -0.94      5.33 o 
 -10  16   6       29.60       34.92      6.55 o 
  -8  16   6       20.04       11.92      5.25 o 
  -6  16   6      146.93      160.76      7.47 o 
  -4  16   6       14.90        7.52      3.77 o 
  -2  16   6       44.36       41.77      4.40 o 
   0  16   6      165.65      159.67      8.20 o 
   2  16   6       35.50       36.44      6.30 o 
   4  16   6      143.40      139.21      8.17 o 
   6  16   6        1.18       -1.45      4.62 o 
   8  16   6      166.73      191.20     11.12 o 
  10  16   6       17.76       12.43      6.60 o 
  12  16   6       16.75       20.16      7.38 o 
  -9  17   6        6.77        9.88      5.94 o 
  -7  17   6        5.53        4.30      5.75 o 
  -5  17   6      176.74      187.32      8.52 o 
  -3  17   6        7.49       12.16      5.20 o 
  -1  17   6       88.96       94.13      7.37 o 
   1  17   6       18.63       16.56      5.47 o 
   3  17   6      270.13      278.04      9.52 o 
   5  17   6        7.37        9.07      5.59 o 
   7  17   6       15.79       16.03      6.38 o 
   9  17   6       53.17       45.80      7.72 o 
  -6  18   6       38.26       40.76      7.36 o 
  -4  18   6        0.22        6.20      5.64 o 
  -2  18   6        4.18        8.14      5.15 o 
   0  18   6       16.65        9.07      8.52 o 
   2  18   6        8.63       15.81      6.62 o 
   4  18   6       15.54       10.99      6.02 o 
 -24   0   7        7.86       12.35     17.88 o 
 -22   0   7       76.42      106.91     22.63 o 
 -20   0   7       28.10       37.45     12.39 o 
 -18   0   7       28.62       12.27     10.49 o 
 -16   0   7     1088.86     1094.27     25.03 o 
 -14   0   7      209.71      201.12     10.19 o 
 -12   0   7     3564.42     3483.38     42.77 o 
 -10   0   7       38.30       35.48      3.60 o 
  -8   0   7     6266.69     6331.41     61.14 o 
  -6   0   7      400.52      408.86      6.46 o 
  -4   0   7     3345.32     3305.01     29.43 o 
  -2   0   7     4728.40     4706.70     40.15 o 
   0   0   7     6742.00     6415.35     56.32 o 
   2   0   7    15463.72    15194.80    120.78 o 
   4   0   7     8277.01     8026.83     67.97 o 
   6   0   7    11733.35    11591.42     96.41 o 
   8   0   7     5756.74     5621.82     62.54 o 
  10   0   7     2275.68     2227.21     25.35 o 
  12   0   7      146.81      178.76      6.55 o 
  14   0   7     1449.00     1350.35     28.68 o 
  16   0   7        5.88       16.36     10.30 o 
  18   0   7      564.88      601.76     47.55 o 
  20   0   7        1.06       -6.40      8.95 o 
  22   0   7      375.42      422.90     33.21 o 
 -23   1   7       37.82       35.69     10.49 o 
 -21   1   7      561.25      575.11     42.38 o 
 -19   1   7       31.45       52.64     10.41 o 
 -17   1   7      181.85      170.99      8.68 o 
 -15   1   7      412.82      418.25     11.36 o 
 -13   1   7     2396.46     2395.23     25.71 o 
 -11   1   7       14.28       14.93      2.56 o 
  -9   1   7       55.13       55.80      2.72 o 
  -7   1   7    12851.13    12745.83     76.37 o 
  -5   1   7     7818.79     7840.22     45.20 o 
  -3   1   7     2860.71     2885.82     19.21 o 
  -1   1   7      376.82      420.11      4.77 o 
   1   1   7    23512.64    23507.72    128.45 o 
   3   1   7     6372.28     6362.03     37.72 o 
   5   1   7     1565.56     1505.91     11.04 o 
   7   1   7     4668.50     4589.93     31.59 o 
   9   1   7    13036.21    12814.32     95.45 o 
  11   1   7       62.34       77.12      3.26 o 
  13   1   7     1187.32     1150.20     15.49 o 
  15   1   7     1001.83      981.81     18.68 o 
  17   1   7     2502.39     2489.84     40.23 o 
  19   1   7        0.16       -8.66      7.71 o 
  21   1   7       38.37       36.08      9.55 o 
  23   1   7      297.71      339.94     23.16 o 
 -24   2   7       24.57       19.77     17.98 o 
 -22   2   7      160.82      197.25     15.14 o 
 -20   2   7       64.82       64.97      7.90 o 
 -18   2   7      537.68      510.79     15.18 o 
 -16   2   7      452.15      490.29     13.51 o 
 -14   2   7     1829.59     1860.34     26.20 o 
 -12   2   7      526.22      541.94     10.05 o 
 -10   2   7     1634.64     1595.80     17.79 o 
  -8   2   7     1992.91     2009.31     15.84 o 
  -6   2   7     1805.10     1799.85     13.47 o 
  -4   2   7     2963.81     2965.89     19.46 o 
  -2   2   7       89.05      101.82      4.24 o 
   0   2   7     5431.30     5485.91     32.40 o 
   2   2   7      596.18      596.86      5.96 o 
   4   2   7     2662.83     2862.15     18.88 o 
   6   2   7       55.51       76.54      3.43 o 
   8   2   7     3331.76     3385.41     26.29 o 
  10   2   7      783.29      785.49      9.97 o 
  12   2   7      752.97      733.88     11.58 o 
  14   2   7     2290.01     2249.85     27.62 o 
  16   2   7      371.94      380.64     12.21 o 
  18   2   7      932.89      917.67     22.88 o 
  20   2   7       31.74       25.31      7.03 o 
  22   2   7      485.27      467.62     20.82 o 
 -23   3   7        0.22        3.06     11.59 o 
 -21   3   7      164.39      176.25     10.28 o 
 -19   3   7      141.42      149.71      9.42 o 
 -17   3   7        1.64        0.35      4.56 o 
 -15   3   7      588.23      552.74     13.18 o 
 -13   3   7     4336.44     4363.70     49.33 o 
 -11   3   7        3.31        5.02      3.13 o 
  -9   3   7     2452.50     2433.91     21.30 o 
  -7   3   7     4753.02     4725.29     34.04 o 
  -5   3   7    12288.19    12265.64     78.85 o 
  -3   3   7      218.33      204.85      3.78 o 
  -1   3   7        0.16        9.12      2.21 o 
   1   3   7    13606.16    13637.93     82.71 o 
   3   3   7    11592.19    11630.32     71.41 o 
   5   3   7     2433.77     2451.68     17.66 o 
   7   3   7      819.78      818.32      8.11 o 
   9   3   7    11182.22    11166.52     90.49 o 
  11   3   7     4923.89     4876.09     49.18 o 
  13   3   7      711.36      691.60     12.82 o 
  15   3   7      158.42      164.74      8.20 o 
  17   3   7     2330.35     2371.06     41.39 o 
  19   3   7        1.67       -2.33      6.66 o 
  21   3   7       91.00       91.46     10.28 o 
  23   3   7      198.86      207.09     18.16 o 
 -22   4   7       74.74       92.34      9.61 o 
 -20   4   7       79.04       59.22      7.06 o 
 -18   4   7      304.48      312.40     11.74 o 
 -16   4   7      383.86      374.75     12.24 o 
 -14   4   7      533.37      587.63     19.03 o 
 -12   4   7      563.72      553.07     11.12 o 
 -10   4   7        0.94       12.91      7.59 o 
  -8   4   7     4101.39     4115.70     33.17 o 
  -6   4   7        2.27        9.70      3.38 o 
  -4   4   7     8413.60     8473.74     58.57 o 
  -2   4   7        8.63       30.05      3.27 o 
   0   4   7     8741.45     8627.89     55.73 o 
   2   4   7      299.42      301.09      4.53 o 
   4   4   7     1637.79     1619.59     13.73 o 
   6   4   7      944.31      965.12      9.82 o 
   8   4   7     2601.99     2685.87     23.35 o 
  10   4   7     1747.81     1708.80     29.04 o 
  12   4   7     1167.62     1250.81     20.04 o 
  14   4   7     1356.16     1264.35     20.68 o 
  16   4   7      487.44      518.09     17.22 o 
  18   4   7      247.53      232.16     11.40 o 
  20   4   7        9.14       11.51      7.07 o 
  22   4   7      219.17      227.71     20.85 o 
 -23   5   7        5.52       11.04      8.21 o 
 -21   5   7      367.01      372.19     13.06 o 
 -19   5   7       15.25        9.83      5.73 o 
 -17   5   7      160.77      155.46      8.68 o 
 -15   5   7      688.57      649.34     15.77 o 
 -13   5   7     3021.29     2995.02     57.86 o 
 -11   5   7        8.74        7.36      3.42 o 
  -9   5   7      201.42      210.84      5.51 o 
  -7   5   7     3680.76     3671.12     31.07 o 
  -5   5   7     3897.25     3871.20     30.08 o 
  -3   5   7      391.17      399.58      5.91 o 
  -1   5   7      503.80      500.95      6.54 o 
   1   5   7    18959.43    18886.73    129.73 o 
   3   5   7     2846.48     2862.76     22.57 o 
   5   5   7     2839.15     2887.12     23.59 o 
   7   5   7     1482.05     1328.99     13.77 o 
   9   5   7     5842.22     5995.31     51.21 o 
  11   5   7        6.16       21.76      4.79 o 
  13   5   7      114.60      135.19      6.51 o 
  15   5   7     1663.92     1550.98     26.45 o 
  17   5   7     1526.36     1509.41     29.83 o 
  19   5   7       50.46       39.09      6.94 o 
  21   5   7       80.59       69.33     11.06 o 
 -22   6   7       80.63       96.46      8.79 o 
 -20   6   7       80.58       82.20      7.53 o 
 -18   6   7       69.35       64.52      7.00 o 
 -16   6   7      494.26      499.47     13.81 o 
 -14   6   7       59.43       69.79      6.24 o 
 -12   6   7      717.83      709.42     12.80 o 
 -10   6   7        2.14        1.67      2.85 o 
  -8   6   7     2246.80     2264.77     21.06 o 
  -6   6   7      176.01      179.09      4.66 o 
  -4   6   7     3087.16     3111.94     25.98 o 
  -2   6   7      331.24      310.71      5.74 o 
   0   6   7     4378.71     4459.44     34.60 o 
   2   6   7     1147.98     1094.35     11.49 o 
   4   6   7     1262.58     1332.17     13.85 o 
   6   6   7     3580.18     3435.72     31.65 o 
   8   6   7     1278.10     1312.75     14.60 o 
  10   6   7     2103.88     1988.83     22.74 o 
  12   6   7      174.47      155.78      6.42 o 
  14   6   7     1214.74     1211.70     21.01 o 
  16   6   7       70.87       86.47     12.28 o 
  18   6   7      318.49      353.05     13.41 o 
  20   6   7        0.15        5.46      5.67 o 
  22   6   7      231.60      240.14     16.40 o 
 -21   7   7      147.61      155.12     14.20 o 
 -19   7   7       11.80       16.42      6.51 o 
 -17   7   7        1.16       -2.44      5.66 o 
 -15   7   7      370.86      342.88     12.96 o 
 -13   7   7      823.63      826.08     16.48 o 
 -11   7   7       38.93       37.72      4.54 o 
  -9   7   7       23.69       22.17      3.32 o 
  -7   7   7     5008.71     4882.78     41.04 o 
  -5   7   7     4331.91     4361.94     36.05 o 
  -3   7   7      912.16      839.42     10.41 o 
  -1   7   7      112.30      151.43      4.32 o 
   1   7   7     9798.35     9539.82     85.22 o 
   3   7   7     3507.93     3482.62     31.43 o 
   5   7   7     1624.47     1558.86     17.28 o 
   7   7   7      222.81      259.39      7.31 o 
   9   7   7     6455.80     6355.77     58.81 o 
  11   7   7      725.92      680.72     13.08 o 
  13   7   7      639.80      632.51     13.68 o 
  15   7   7      125.06      153.93     13.69 o 
  17   7   7     1219.22     1201.09     25.03 o 
  19   7   7        8.14        8.78      7.22 o 
  21   7   7       27.94       23.18      9.14 o 
 -20   8   7       10.20        7.25      7.62 o 
 -18   8   7       68.41       70.31      7.93 o 
 -16   8   7      146.96      136.70     13.14 o 
 -14   8   7      329.64      339.88     12.00 o 
 -12   8   7      281.81      270.45      8.75 o 
 -10   8   7      395.19      428.41     10.21 o 
  -8   8   7      779.84      757.03     12.60 o 
  -6   8   7      323.36      344.45      7.31 o 
  -4   8   7      690.16      682.62     10.30 o 
  -2   8   7      142.55      141.12      5.00 o 
   0   8   7     1720.50     1601.61     19.03 o 
   2   8   7       82.86       84.15      4.01 o 
   4   8   7     1466.12     1286.24     16.47 o 
   6   8   7      124.79      127.52      4.80 o 
   8   8   7     1590.29     1516.62     18.14 o 
  10   8   7      169.11      171.74      6.44 o 
  12   8   7      249.02      226.30      8.64 o 
  14   8   7      723.65      724.04     18.42 o 
  16   8   7      113.69      116.72      8.69 o 
  18   8   7      400.85      377.80     15.99 o 
  20   8   7       21.72       19.23      7.89 o 
 -21   9   7      124.40      132.24     11.85 o 
 -19   9   7       50.48       52.38      9.07 o 
 -17   9   7       63.28       72.78      7.83 o 
 -15   9   7       13.61        2.42      5.16 o 
 -13   9   7     1048.48     1051.88     17.59 o 
 -11   9   7       76.75       96.31      7.73 o 
  -9   9   7      110.27      119.79      7.46 o 
  -7   9   7     1610.01     1559.00     20.47 o 
  -5   9   7     2341.55     2301.94     26.26 o 
  -3   9   7       23.07       20.09      3.30 o 
  -1   9   7       70.98       64.42      3.97 o 
   1   9   7     2128.94     2011.86     22.06 o 
   3   9   7     1738.88     1640.89     19.84 o 
   5   9   7       57.10       43.57      3.74 o 
   7   9   7      347.79      336.35      7.67 o 
   9   9   7     2778.22     2619.94     29.04 o 
  11   9   7      163.25      158.27      6.90 o 
  13   9   7      345.35      329.40     11.31 o 
  15   9   7      173.78      178.94      9.70 o 
  17   9   7      671.18      698.21     19.34 o 
  19   9   7        0.21       -4.12      7.18 o 
 -20  10   7        3.26        5.03      7.97 o 
 -18  10   7       33.52       25.49      6.65 o 
 -16  10   7      142.83      121.60      8.23 o 
 -14  10   7       54.05       57.02      6.38 o 
 -12  10   7      487.46      477.71     11.57 o 
 -10  10   7       46.15       54.34      4.66 o 
  -8  10   7     1074.60     1070.51     16.98 o 
  -6  10   7      151.34      155.41      5.93 o 
  -4  10   7      798.58      795.56     12.86 o 
  -2  10   7       35.96       48.46      5.98 o 
   0  10   7     1360.25     1331.48     16.94 o 
   2  10   7      165.28      157.21      5.67 o 
   4  10   7     1215.76     1129.56     16.91 o 
   6  10   7      359.65      368.98      9.15 o 
   8  10   7     1069.27     1052.19     17.77 o 
  10  10   7      187.43      181.57      7.36 o 
  12  10   7      119.63      122.68      6.75 o 
  14  10   7      292.37      298.71     10.27 o 
  16  10   7       25.69       29.16      5.95 o 
  18  10   7      113.93      105.30     11.30 o 
 -19  11   7        4.31       11.98      8.21 o 
 -17  11   7       39.97       31.65      6.55 o 
 -15  11   7      120.58       99.33      7.83 o 
 -13  11   7      458.83      479.48     11.48 o 
 -11  11   7        9.77        0.35      4.80 o 
  -9  11   7       19.15       14.39      4.10 o 
  -7  11   7     1255.84     1204.55     19.32 o 
  -5  11   7     1087.50     1123.48     17.10 o 
  -3  11   7      271.31      256.39      7.39 o 
  -1  11   7       74.47       85.66      5.32 o 
   1  11   7     2817.58     2810.67     37.16 o 
   3  11   7     1074.34     1048.39     16.20 o 
   5  11   7      474.82      518.26     10.80 o 
   7  11   7       99.97      106.84      5.79 o 
   9  11   7     1682.19     1775.46     26.06 o 
  11  11   7       76.18       72.78      6.86 o 
  13  11   7      152.35      164.18      8.22 o 
  15  11   7      113.62      115.70      7.50 o 
  17  11   7      356.53      375.66     19.42 o 
 -18  12   7       31.17       25.98      8.48 o 
 -16  12   7       98.08       86.00      9.13 o 
 -14  12   7       60.92       71.59      5.48 o 
 -12  12   7       89.58       92.45      5.46 o 
 -10  12   7       21.59       33.09      4.39 o 
  -8  12   7      265.52      247.08      8.03 o 
  -6  12   7       38.49       46.61      4.51 o 
  -4  12   7      424.16      429.70     10.34 o 
  -2  12   7        8.09        3.34      3.55 o 
   0  12   7      589.74      616.56     14.32 o 
   2  12   7       28.93       23.72      4.12 o 
   4  12   7      168.54      181.95      6.85 o 
   6  12   7      257.49      252.55      7.85 o 
   8  12   7      190.28      207.75      7.50 o 
  10  12   7      239.36      241.82     10.93 o 
  12  12   7       63.24       47.58      6.32 o 
  14  12   7      228.98      265.46     12.39 o 
  16  12   7       34.64       20.23      7.29 o 
 -17  13   7        0.01        4.06      7.30 o 
 -15  13   7       75.12       69.10      8.58 o 
 -13  13   7      186.78      224.36      9.51 o 
 -11  13   7        2.48       -0.35      4.78 o 
  -9  13   7       61.94       76.32      6.32 o 
  -7  13   7      293.24      270.03      7.91 o 
  -5  13   7      448.84      486.61     10.57 o 
  -3  13   7       17.27       11.21      3.68 o 
  -1  13   7       20.57       17.08      4.08 o 
   1  13   7     1158.85     1133.01     22.56 o 
   3  13   7      258.30      250.70      9.33 o 
   5  13   7      200.13      209.17     12.15 o 
   7  13   7        6.02        4.93      4.75 o 
   9  13   7      502.84      504.05     15.11 o 
  11  13   7       76.03       79.89     11.47 o 
  13  13   7       21.77       17.04      5.73 o 
  15  13   7       66.39       58.95      9.11 o 
 -14  14   7       21.57       23.64      6.94 o 
 -12  14   7       10.96        3.38      5.04 o 
 -10  14   7        0.17       -2.71      4.68 o 
  -8  14   7      144.73      148.98      7.66 o 
  -6  14   7        2.96        8.78      4.72 o 
  -4  14   7      335.37      340.92      8.69 o 
  -2  14   7       11.25        9.63      3.75 o 
   0  14   7      347.86      325.29      9.37 o 
   2  14   7        0.27        0.43      3.50 o 
   4  14   7       69.50       62.60      6.07 o 
   6  14   7       87.58       92.51      6.94 o 
   8  14   7       97.13      108.44      7.47 o 
  10  14   7      119.50      134.57      8.83 o 
  12  14   7       61.30       64.55      7.41 o 
  14  14   7       78.22       83.05      9.71 o 
 -13  15   7      109.76      127.00      8.61 o 
 -11  15   7        1.48       -6.18      5.77 o 
  -9  15   7       22.45       26.10      7.83 o 
  -7  15   7      100.57       88.46      6.88 o 
  -5  15   7      163.81      172.79      8.69 o 
  -3  15   7        4.28        4.84      4.39 o 
  -1  15   7        1.50        2.07      3.63 o 
   1  15   7      408.64      399.20     11.59 o 
   3  15   7      124.98      121.73      7.34 o 
   5  15   7      108.52       89.71      6.95 o 
   7  15   7        5.96        6.45      5.04 o 
   9  15   7      321.47      338.05     13.03 o 
  11  15   7       18.74       14.82      6.80 o 
  13  15   7       21.70       25.57      7.41 o 
 -10  16   7       11.05       17.33      6.40 o 
  -8  16   7       65.86       69.78      7.65 o 
  -6  16   7       20.59       25.00      5.49 o 
  -4  16   7       50.99       59.16      5.76 o 
  -2  16   7        0.06        2.23      4.00 o 
   0  16   7      103.52      107.40      7.83 o 
   2  16   7        1.79        6.07      4.56 o 
   4  16   7       90.69       80.68      7.19 o 
   6  16   7       16.74       17.65      6.23 o 
   8  16   7       68.42       76.24      8.64 o 
  10  16   7       20.99       10.15      8.80 o 
  -7  17   7       96.43       93.02      8.36 o 
  -5  17   7       87.33      105.84      8.70 o 
  -3  17   7       19.83       20.38      4.26 o 
  -1  17   7       19.83       17.67      6.09 o 
   1  17   7       96.95       99.89     14.33 o 
   3  17   7       71.36       72.14      7.59 o 
   5  17   7        5.44        3.83      5.71 o 
   7  17   7       11.18       11.15      6.57 o 
  -2  18   7        8.36        9.03      5.93 o 
   0  18   7       22.31       19.01      6.38 o 
   2  18   7       21.84       21.68      6.12 o 
 -22   0   8        0.39       -6.62     15.91 o 
 -20   0   8      167.27      134.58     16.94 o 
 -18   0   8       52.57       35.68     12.35 o 
 -16   0   8      935.04      924.53     35.02 o 
 -14   0   8      399.80      410.69     32.42 o 
 -12   0   8     2367.91     2381.66     33.50 o 
 -10   0   8      168.39      183.68      6.73 o 
  -8   0   8     1642.89     1685.52     21.18 o 
  -6   0   8      140.83      161.64      5.88 o 
  -4   0   8      461.79      463.21      7.43 o 
  -2   0   8      806.81      801.25      9.94 o 
   0   0   8     1319.58     1288.20     14.18 o 
   2   0   8     1418.96     1553.85     16.19 o 
   4   0   8     7443.18     7577.73     69.98 o 
   6   0   8      622.92      707.13     12.09 o 
   8   0   8     3262.28     3280.72     37.06 o 
  10   0   8      485.58      570.25     10.47 o 
  12   0   8        0.58        7.10      4.39 o 
  14   0   8      454.24      438.03     19.54 o 
  16   0   8      375.21      367.33     36.67 o 
  18   0   8      397.15      361.47     22.66 o 
  20   0   8      150.94      113.19     15.21 o 
  22   0   8      107.90       95.05     21.94 o 
 -23   1   8      102.60      112.33     15.73 o 
 -21   1   8      220.56      258.36     16.79 o 
 -19   1   8        5.01       -1.22      9.13 o 
 -17   1   8        8.33        9.79     13.39 o 
 -15   1   8      868.38      879.02     17.21 o 
 -13   1   8      727.70      735.35     14.18 o 
 -11   1   8       39.56       44.94      4.05 o 
  -9   1   8     1759.18     1804.52     16.87 o 
  -7   1   8     6873.03     6944.61     48.23 o 
  -5   1   8      508.77      512.95      6.22 o 
  -3   1   8      170.47      210.88      3.82 o 
  -1   1   8     1982.39     1955.75     13.95 o 
   1   1   8     7955.13     8263.25     48.16 o 
   3   1   8      376.76      400.97      5.12 o 
   5   1   8       32.97       26.15      2.07 o 
   7   1   8     8250.39     8066.65     58.17 o 
   9   1   8     5071.15     5109.76     39.40 o 
  11   1   8      558.51      534.23     11.50 o 
  13   1   8      124.86      124.40      5.31 o 
  15   1   8     2769.56     2635.31     41.52 o 
  17   1   8      648.09      650.76     23.21 o 
  19   1   8      128.87      116.48     11.94 o 
  21   1   8       79.56       82.44     11.43 o 
 -22   2   8        6.54        4.29      8.93 o 
 -20   2   8      149.41      132.42     12.83 o 
 -18   2   8        0.05       -7.65      5.37 o 
 -16   2   8      279.07      293.65     10.34 o 
 -14   2   8      154.98      145.70      7.46 o 
 -12   2   8      911.86      896.26     16.72 o 
 -10   2   8      505.00      513.55      9.01 o 
  -8   2   8     2852.26     2882.62     26.78 o 
  -6   2   8     1892.03     1931.20     15.82 o 
  -4   2   8     3014.25     2891.02     21.68 o 
  -2   2   8     5214.13     5291.09     34.13 o 
   0   2   8       52.75       48.85      2.60 o 
   2   2   8     9089.48     9063.96     56.38 o 
   4   2   8      361.93      360.97      5.03 o 
   6   2   8     8626.79     8506.52     61.49 o 
   8   2   8      602.97      625.72      9.32 o 
  10   2   8     4878.62     4796.29     46.42 o 
  12   2   8      430.11      389.89      8.97 o 
  14   2   8     1417.38     1369.67     20.56 o 
  16   2   8      312.52      318.79     13.68 o 
  18   2   8      520.62      507.49     17.95 o 
  20   2   8      202.82      236.59     15.12 o 
  22   2   8      175.86      180.09     17.73 o 
 -23   3   8       99.94      104.27     15.49 o 
 -21   3   8       69.83       83.09      9.44 o 
 -19   3   8       56.35       47.51      7.29 o 
 -17   3   8       49.03       45.00      5.98 o 
 -15   3   8     1842.74     1802.68     33.52 o 
 -13   3   8      905.08      915.28     17.37 o 
 -11   3   8      676.59      653.34     11.62 o 
  -9   3   8      270.94      291.67      6.50 o 
  -7   3   8     9892.77     9832.08     72.43 o 
  -5   3   8      121.52      126.52      4.05 o 
  -3   3   8     4122.36     4047.26     31.84 o 
  -1   3   8    11406.69    11202.04     78.34 o 
   1   3   8    27296.98    26837.99    182.37 o 
   3   3   8     1572.88     1596.84     14.28 o 
   5   3   8     1984.34     1960.46     17.06 o 
   7   3   8     8151.60     8200.35     63.33 o 
   9   3   8     2948.84     3000.86     32.58 o 
  11   3   8      282.93      285.85      7.87 o 
  13   3   8      160.55      141.01      6.49 o 
  15   3   8     2977.13     2971.10     45.56 o 
  17   3   8      344.78      389.41     12.77 o 
  19   3   8      274.92      280.28     20.54 o 
  21   3   8       31.28       37.96     12.50 o 
 -22   4   8        6.79        8.73      8.23 o 
 -20   4   8      291.77      275.96     16.57 o 
 -18   4   8       11.63        7.24      5.75 o 
 -16   4   8      633.74      668.04     16.57 o 
 -14   4   8       95.67      113.39      7.83 o 
 -12   4   8      796.66      782.41     20.31 o 
 -10   4   8      862.90      864.23     12.59 o 
  -8   4   8     1750.33     1767.18     17.54 o 
  -6   4   8     4219.64     4052.08     30.89 o 
  -4   4   8     4644.76     4505.66     34.76 o 
  -2   4   8     5094.60     4841.09     37.35 o 
   0   4   8     3182.45     3124.61     25.49 o 
   2   4   8     2810.36     2727.87     21.92 o 
   4   4   8      386.05      402.53      5.98 o 
   6   4   8     2712.99     2675.18     22.67 o 
   8   4   8       47.94       48.34      4.17 o 
  10   4   8     3172.09     3117.65     37.26 o 
  12   4   8       64.34       82.65      5.27 o 
  14   4   8     1162.98     1199.12     22.36 o 
  16   4   8       51.09       64.39      7.96 o 
  18   4   8      271.18      296.36     12.50 o 
  20   4   8       96.92      103.45     10.38 o 
  22   4   8       64.27       64.40     12.39 o 
 -21   5   8      149.03      179.18     12.91 o 
 -19   5   8        9.94        8.21      5.88 o 
 -17   5   8       32.02       30.46      6.22 o 
 -15   5   8      821.12      836.67     18.49 o 
 -13   5   8      268.88      278.21     10.53 o 
 -11   5   8      334.50      305.15      9.05 o 
  -9   5   8      410.95      414.47      8.26 o 
  -7   5   8     2859.15     2793.91     26.09 o 
  -5   5   8      644.86      633.23      8.38 o 
  -3   5   8      873.44      872.31     10.35 o 
  -1   5   8     3650.17     3609.63     28.90 o 
   1   5   8     3213.62     3162.47     25.83 o 
   3   5   8      185.76      190.01      4.23 o 
   5   5   8      388.18      333.74      6.24 o 
   7   5   8     4805.09     4779.29     41.77 o 
   9   5   8     5076.85     4908.73     51.78 o 
  11   5   8      123.68      127.19      6.43 o 
  13   5   8       62.76       44.42      5.33 o 
  15   5   8     2124.15     2073.89     33.34 o 
  17   5   8      410.77      369.73     13.75 o 
  19   5   8      220.49      226.92     11.30 o 
  21   5   8       13.71       17.06      9.41 o 
 -22   6   8        0.09        3.30      9.29 o 
 -20   6   8      116.97      107.62      8.36 o 
 -18   6   8        0.23        5.79      5.53 o 
 -16   6   8      342.91      373.88     13.50 o 
 -14   6   8       10.07       10.02      5.37 o 
 -12   6   8      280.54      262.30     11.60 o 
 -10   6   8      110.34       98.10      5.12 o 
  -8   6   8       68.68       80.86      5.30 o 
  -6   6   8      813.90      852.40     11.19 o 
  -4   6   8      226.70      206.64      6.12 o 
  -2   6   8     1058.14     1087.74     12.83 o 
   0   6   8      676.41      602.97      8.55 o 
   2   6   8      541.06      532.31      8.29 o 
   4   6   8      860.21      745.53     10.65 o 
   6   6   8      602.62      578.86      9.43 o 
   8   6   8       78.28       64.19      3.98 o 
  10   6   8     1248.66     1193.63     17.18 o 
  12   6   8       78.18       86.46      7.47 o 
  14   6   8      737.29      697.07     16.11 o 
  16   6   8      144.91      134.63      9.34 o 
  18   6   8      267.68      255.58     11.64 o 
  20   6   8       84.49       79.11     10.19 o 
 -21   7   8       60.45       71.88      9.78 o 
 -19   7   8        9.02        5.02      7.71 o 
 -17   7   8        1.36        1.38      6.00 o 
 -15   7   8      598.37      583.47     17.22 o 
 -13   7   8      356.32      366.20     11.53 o 
 -11   7   8      138.44      140.03      6.73 o 
  -9   7   8      308.71      310.15      9.19 o 
  -7   7   8     3671.65     3803.47     43.94 o 
  -5   7   8      371.69      381.61      8.59 o 
  -3   7   8      554.89      588.15      9.55 o 
  -1   7   8     1075.53     1124.35     15.70 o 
   1   7   8     5709.45     5618.96     51.95 o 
   3   7   8       59.95       50.47      3.55 o 
   5   7   8       60.58       69.82      3.94 o 
   7   7   8     2585.80     2603.23     27.50 o 
   9   7   8     1539.56     1526.25     20.38 o 
  11   7   8       72.83       71.19      5.35 o 
  13   7   8        6.70       11.04      5.54 o 
  15   7   8     1055.33     1038.21     32.33 o 
  17   7   8      140.38      144.13     11.13 o 
  19   7   8       53.55       50.49     18.53 o 
 -20   8   8       62.31       63.52      9.84 o 
 -18   8   8        1.06       -5.75      5.83 o 
 -16   8   8      190.26      189.23     10.59 o 
 -14   8   8       88.22       73.74      7.34 o 
 -12   8   8      815.16      817.44     16.99 o 
 -10   8   8       87.68       81.46      5.71 o 
  -8   8   8     1794.33     1821.54     26.37 o 
  -6   8   8      192.40      207.05      6.69 o 
  -4   8   8     1262.26     1274.20     17.34 o 
  -2   8   8     1229.81     1226.43     16.83 o 
   0   8   8       73.59      106.63      5.21 o 
   2   8   8     3150.02     3106.82     33.06 o 
   4   8   8        0.32       14.04      3.07 o 
   6   8   8     2476.28     2540.93     29.51 o 
   8   8   8       21.98       16.11      3.54 o 
  10   8   8     1059.36     1077.84     19.70 o 
  12   8   8      119.76      100.54      7.30 o 
  14   8   8      335.07      327.11     14.07 o 
  16   8   8      155.85      160.94     10.15 o 
  18   8   8      195.49      214.83     15.50 o 
  20   8   8       78.91      111.52     14.72 o 
 -19   9   8       14.13       17.27     13.35 o 
 -17   9   8       13.53       15.07      6.77 o 
 -15   9   8      264.35      254.96     12.18 o 
 -13   9   8      283.01      300.39     10.79 o 
 -11   9   8       10.77        3.03      5.04 o 
  -9   9   8      355.02      350.45      9.74 o 
  -7   9   8     2430.45     2381.89     41.86 o 
  -5   9   8        5.03       10.23      3.65 o 
  -3   9   8     1084.22     1054.96     16.15 o 
  -1   9   8     1426.10     1291.95     17.65 o 
   1   9   8     4410.53     4473.49     46.88 o 
   3   9   8      108.15       83.61      4.62 o 
   5   9   8       60.10       82.58      4.84 o 
   7   9   8     3243.37     3133.39     38.19 o 
   9   9   8     1097.31     1151.94     17.71 o 
  11   9   8      415.16      410.57     12.75 o 
  13   9   8       34.75       35.88      6.42 o 
  15   9   8      963.74     1006.40     23.25 o 
  17   9   8      245.21      260.45     14.78 o 
  19   9   8       65.47       53.83      9.29 o 
 -18  10   8       23.08       12.95      8.20 o 
 -16  10   8      112.52      130.02      9.51 o 
 -14  10   8      160.70      152.93      8.97 o 
 -12  10   8      344.78      405.19     13.41 o 
 -10  10   8      240.41      214.65      8.22 o 
  -8  10   8      504.77      487.16     12.08 o 
  -6  10   8      430.23      388.27     10.38 o 
  -4  10   8      348.20      358.78      9.82 o 
  -2  10   8      881.54      803.20     13.81 o 
   0  10   8      164.02      187.53      7.36 o 
   2  10   8     1215.23     1134.20     18.17 o 
   4  10   8      287.66      270.18      8.32 o 
   6  10   8      831.67      820.21     14.70 o 
   8  10   8      106.58      110.38      5.95 o 
  10  10   8      447.81      451.36     10.97 o 
  12  10   8        3.69        3.96      4.92 o 
  14  10   8      185.56      206.63     10.02 o 
  16  10   8       55.43       56.66      7.85 o 
  18  10   8      100.00      115.63     11.09 o 
 -17  11   8        6.40        0.24      8.05 o 
 -15  11   8      217.36      226.23     10.99 o 
 -13  11   8       52.09       54.57      5.70 o 
 -11  11   8       61.53       60.81      5.61 o 
  -9  11   8      165.67      167.02      7.68 o 
  -7  11   8      864.48      856.76     17.52 o 
  -5  11   8       29.29       28.17      4.61 o 
  -3  11   8       15.93        7.75      3.90 o 
  -1  11   8      444.53      451.91     10.90 o 
   1  11   8     1028.54      986.74     16.81 o 
   3  11   8        6.95       -0.89      3.83 o 
   5  11   8       25.12       21.42      4.30 o 
   7  11   8      715.34      725.74     14.74 o 
   9  11   8      618.15      571.27     13.13 o 
  11  11   8       35.55       27.94      4.95 o 
  13  11   8        1.50        3.44      4.91 o 
  15  11   8      405.39      401.01     13.10 o 
  17  11   8       71.62       64.06     11.49 o 
 -16  12   8       36.12       32.85     11.19 o 
 -14  12   8        0.24        0.64      4.96 o 
 -12  12   8       31.01       28.48      5.07 o 
 -10  12   8       19.55       10.25      4.35 o 
  -8  12   8       35.08       35.95      5.10 o 
  -6  12   8      151.83      167.54      7.46 o 
  -4  12   8       86.65       86.14      5.86 o 
  -2  12   8      179.31      187.36      7.75 o 
   0  12   8       31.59       36.45      4.86 o 
   2  12   8      170.68      178.94      8.74 o 
   4  12   8        0.16       -2.19      3.88 o 
   6  12   8      294.68      293.83      9.46 o 
   8  12   8       24.90       32.99      5.98 o 
  10  12   8      391.73      361.50     15.74 o 
  12  12   8       25.06       35.74      5.82 o 
  14  12   8      170.95      170.10     10.82 o 
  16  12   8       19.10       24.16      8.33 o 
 -15  13   8       86.03       80.44     10.20 o 
 -13  13   8       58.94       68.34      7.35 o 
 -11  13   8       31.44       26.45      6.09 o 
  -9  13   8        3.37       -0.41      4.21 o 
  -7  13   8      332.35      326.19     12.22 o 
  -5  13   8       42.53       45.57      5.06 o 
  -3  13   8       20.35       16.95      4.46 o 
  -1  13   8      410.61      397.15     10.85 o 
   1  13   8      876.63      843.77     16.08 o 
   3  13   8       34.20       27.60      4.67 o 
   5  13   8      119.99      101.68      6.14 o 
   7  13   8      360.87      363.02      9.85 o 
   9  13   8      288.19      307.57     12.58 o 
  11  13   8       11.11       11.48      7.98 o 
  13  13   8        3.13       10.82      6.59 o 
  15  13   8      208.98      225.70     13.68 o 
 -14  14   8        1.40       -1.34      6.09 o 
 -12  14   8       66.64       68.71      8.16 o 
 -10  14   8       28.62       11.58      5.70 o 
  -8  14   8      126.23      119.71      8.59 o 
  -6  14   8      130.68      135.93      6.92 o 
  -4  14   8      271.71      296.77     13.21 o 
  -2  14   8      156.03      146.89      7.99 o 
   0  14   8      170.19      175.45      7.66 o 
   2  14   8      119.30      118.45      6.44 o 
   4  14   8       22.84       25.47      3.89 o 
   6  14   8      125.42      137.99      8.76 o 
   8  14   8        1.51        1.66      5.41 o 
  10  14   8      135.49      115.26     13.98 o 
  12  14   8        5.15       10.01      6.91 o 
 -11  15   8       22.59        9.06      6.95 o 
  -9  15   8        8.18        5.79      6.59 o 
  -7  15   8      187.63      193.17     11.95 o 
  -5  15   8       16.11       21.75      6.00 o 
  -3  15   8       15.94       14.92      4.08 o 
  -1  15   8      107.89       94.61      5.92 o 
   1  15   8      250.89      263.15      8.58 o 
   3  15   8        8.34        5.02      4.89 o 
   5  15   8       16.68       13.19      5.37 o 
   7  15   8      193.47      192.37      9.58 o 
   9  15   8      131.84      148.73     10.83 o 
  11  15   8       16.16       19.68      7.04 o 
 -10  16   8       11.97       15.66      7.25 o 
  -8  16   8       12.87       17.13      7.27 o 
  -6  16   8       28.95       29.18      7.32 o 
  -4  16   8        4.58        7.75      6.02 o 
  -2  16   8       75.80       68.90      6.26 o 
   0  16   8        2.21       -0.41      4.54 o 
   2  16   8      100.00       99.10      7.29 o 
   4  16   8        6.21       12.25      6.40 o 
   6  16   8       66.29       84.42      8.21 o 
   8  16   8        0.30       -1.83      6.48 o 
  -5  17   8        0.93       11.34      6.71 o 
  -3  17   8       21.30       19.42      6.57 o 
  -1  17   8       21.18       30.15      6.86 o 
   1  17   8       81.36       87.79     11.07 o 
   3  17   8        0.17        1.79      6.00 o 
   5  17   8        0.60        5.99      6.18 o 
 -22   0   9       38.09       25.19     17.78 o 
 -20   0   9       47.58       26.48     17.78 o 
 -18   0   9      101.18       84.68     20.55 o 
 -16   0   9        5.12       -6.03     10.72 o 
 -14   0   9     1148.12     1093.86     56.19 o 
 -12   0   9      358.00      322.86     13.86 o 
 -10   0   9     2875.11     2851.17     54.11 o 
  -8   0   9      601.98      574.24     16.93 o 
  -6   0   9     7693.14     7371.11     82.36 o 
  -4   0   9      302.60      271.05     12.12 o 
  -2   0   9     4863.98     4808.17     48.14 o 
   0   0   9     1471.76     1535.48     18.93 o 
   2   0   9     4452.46     4496.42     43.92 o 
   4   0   9     1489.98     1541.04     19.24 o 
   6   0   9     1413.48     1353.39     20.13 o 
   8   0   9     2411.71     2530.09     33.84 o 
  10   0   9     1076.38     1086.97     18.96 o 
  12   0   9      996.58      977.78     24.25 o 
  14   0   9       41.13       52.35     12.34 o 
  16   0   9     1072.58     1102.36     38.49 o 
  18   0   9       14.19        6.82     15.31 o 
  20   0   9      420.06      399.49     31.92 o 
 -21   1   9        5.47        1.23      8.94 o 
 -19   1   9       34.71       23.39      9.83 o 
 -17   1   9      120.73       95.35     11.63 o 
 -15   1   9      975.53      976.60     36.17 o 
 -13   1   9       71.88       66.88      5.92 o 
 -11   1   9       21.78       42.93     10.14 o 
  -9   1   9     2948.75     2969.41     27.66 o 
  -7   1   9     2882.48     2804.93     27.32 o 
  -5   1   9      762.38      713.28      9.39 o 
  -3   1   9        3.99        8.49      3.08 o 
  -1   1   9    11818.72    11936.11     76.28 o 
   1   1   9     3202.94     3157.98     24.35 o 
   3   1   9     1489.24     1567.30     14.25 o 
   5   1   9     1521.72     1558.85     15.16 o 
   7   1   9     7756.13     7875.68     63.22 o 
   9   1   9      140.61      132.16      4.97 o 
  11   1   9      665.59      689.95     11.71 o 
  13   1   9      967.03      952.30     14.46 o 
  15   1   9     2340.63     2359.16     51.23 o 
  17   1   9       16.14       31.52      9.24 o 
  19   1   9       65.86       73.33     17.10 o 
  21   1   9      414.42      431.42     24.81 o 
 -22   2   9       44.94       21.17     12.31 o 
 -20   2   9       44.85       36.36     10.15 o 
 -18   2   9      190.94      207.72     14.95 o 
 -16   2   9        1.01       -0.87      4.84 o 
 -14   2   9      942.32      918.51     17.78 o 
 -12   2   9        3.05       -0.37      4.85 o 
 -10   2   9      772.95      785.48     13.07 o 
  -8   2   9      369.94      369.39      8.30 o 
  -6   2   9     1999.14     2041.68     21.10 o 
  -4   2   9      830.55      844.52      9.66 o 
  -2   2   9     1657.73     1584.91     14.09 o 
   0   2   9     2843.67     2838.09     22.50 o 
   2   2   9     4652.04     4491.46     32.57 o 
   4   2   9      873.79      859.64     10.24 o 
   6   2   9     2252.89     2172.58     23.26 o 
   8   2   9     1843.32     1838.98     21.51 o 
  10   2   9      999.88     1036.48     17.64 o 
  12   2   9      914.27      927.81     14.87 o 
  14   2   9       12.47        2.07      5.80 o 
  16   2   9      758.04      769.28     20.46 o 
  18   2   9       40.40       35.85      9.50 o 
  20   2   9      186.36      183.30     18.56 o 
 -21   3   9       12.45       21.37      9.58 o 
 -19   3   9       12.78       13.13      7.07 o 
 -17   3   9      299.84      303.52     12.43 o 
 -15   3   9      654.37      681.72     15.37 o 
 -13   3   9      100.48       91.75      6.61 o 
 -11   3   9        0.11       -4.90      3.96 o 
  -9   3   9     2940.91     2981.29     32.11 o 
  -7   3   9     1202.77     1147.67     14.79 o 
  -5   3   9       25.43        6.51      2.57 o 
  -3   3   9      639.78      622.69      8.39 o 
  -1   3   9     2611.30     2829.47     23.99 o 
   1   3   9     1069.59     1081.16     11.97 o 
   3   3   9        3.61        7.06      2.24 o 
   5   3   9     2000.57     1962.22     19.77 o 
   7   3   9     4549.48     4456.88     45.90 o 
   9   3   9        2.90       20.33      7.58 o 
  11   3   9      159.80      151.03      6.09 o 
  13   3   9     1552.81     1535.32     24.56 o 
  15   3   9     1154.50     1063.37     21.63 o 
  17   3   9       61.00       70.74      8.23 o 
  19   3   9        0.32       -1.32      6.30 o 
  21   3   9      344.63      354.79     22.39 o 
 -22   4   9       72.01       70.35     17.69 o 
 -20   4   9       71.49       43.78      8.02 o 
 -18   4   9      126.11      125.76      8.64 o 
 -16   4   9       35.08       53.65      6.79 o 
 -14   4   9      319.43      301.41     11.46 o 
 -12   4   9        4.72        3.60      4.57 o 
 -10   4   9      326.34      320.27      9.79 o 
  -8   4   9      260.33      247.80      6.82 o 
  -6   4   9     2169.85     2139.67     21.16 o 
  -4   4   9       38.54       44.08      3.04 o 
  -2   4   9      977.79      934.50     11.41 o 
   0   4   9      509.87      566.01      8.47 o 
   2   4   9      880.62      875.59     10.05 o 
   4   4   9      499.44      503.65      7.62 o 
   6   4   9      191.86      180.53      5.58 o 
   8   4   9     2603.92     2638.32     28.48 o 
  10   4   9      401.28      390.68      9.81 o 
  12   4   9     1154.29     1117.02     18.69 o 
  14   4   9        0.17       -0.20      5.45 o 
  16   4   9      675.12      640.11     17.97 o 
  18   4   9        4.10        7.83      7.41 o 
  20   4   9      224.22      213.65     15.98 o 
 -21   5   9       12.77       11.38      8.33 o 
 -19   5   9        3.29        1.23      5.77 o 
 -17   5   9      159.28      146.82      8.93 o 
 -15   5   9      506.54      520.36     15.86 o 
 -13   5   9       13.06       10.07      5.34 o 
 -11   5   9      117.16      113.74      6.73 o 
  -9   5   9      853.22      847.49     15.16 o 
  -7   5   9     1575.87     1615.88     18.39 o 
  -5   5   9       50.96       48.41      3.52 o 
  -3   5   9      569.85      484.84      7.84 o 
  -1   5   9     9343.76     9020.10     71.52 o 
   1   5   9      848.37      905.80     10.84 o 
   3   5   9     2879.53     2736.18     25.77 o 
   5   5   9      444.44      442.71      8.08 o 
   7   5   9     5737.12     5597.63     58.51 o 
   9   5   9      325.07      320.33      8.57 o 
  11   5   9      256.18      236.39      8.09 o 
  13   5   9      885.80      888.73     20.47 o 
  15   5   9     1735.33     1746.92     32.18 o 
  17   5   9       60.05       78.37      7.97 o 
  19   5   9      132.14      145.48     17.59 o 
 -20   6   9       47.87       47.05     11.90 o 
 -18   6   9       82.03       74.42      7.41 o 
 -16   6   9       48.28       52.05      7.50 o 
 -14   6   9      372.85      349.08     16.52 o 
 -12   6   9      126.94      132.34      7.55 o 
 -10   6   9     1004.11      974.52     22.84 o 
  -8   6   9        0.68        7.26      3.80 o 
  -6   6   9     5175.36     5103.09     50.09 o 
  -4   6   9        4.56       11.87      3.31 o 
  -2   6   9     4819.78     4747.33     42.84 o 
   0   6   9      373.72      312.90      7.16 o 
   2   6   9     3263.90     3293.07     33.25 o 
   4   6   9      323.77      266.92      6.59 o 
   6   6   9      742.13      804.32     13.67 o 
   8   6   9     1484.54     1363.54     18.86 o 
  10   6   9      872.83      921.14     16.65 o 
  12   6   9      654.77      634.67     15.18 o 
  14   6   9      204.18      226.78     10.04 o 
  16   6   9      440.64      455.34     15.04 o 
  18   6   9       65.82       58.57     10.15 o 
  20   6   9      142.70      170.84     20.85 o 
 -19   7   9       40.32       44.45      9.28 o 
 -17   7   9       77.23       65.74      8.21 o 
 -15   7   9      591.10      630.14     18.46 o 
 -13   7   9        1.22       -8.20      5.74 o 
 -11   7   9      164.58      169.06      8.34 o 
  -9   7   9     1474.95     1407.03     24.36 o 
  -7   7   9     2382.72     2300.00     29.66 o 
  -5   7   9       81.70       69.32      4.65 o 
  -3   7   9       78.34       70.51      4.42 o 
  -1   7   9     2653.42     2590.08     29.80 o 
   1   7   9     1074.88     1003.40     16.14 o 
   3   7   9      282.26      275.04      7.06 o 
   5   7   9      774.43      796.18     12.28 o 
   7   7   9     3101.38     3037.46     32.99 o 
   9   7   9       77.25       86.94      5.82 o 
  11   7   9      154.38      170.01      8.56 o 
  13   7   9      368.76      358.15     13.74 o 
  15   7   9      664.21      689.50     19.13 o 
  17   7   9       11.68       15.20      7.50 o 
  19   7   9        6.81       -0.46      8.68 o 
 -20   8   9       10.95       11.20      8.29 o 
 -18   8   9       99.72       94.59     10.52 o 
 -16   8   9        0.29       -3.19      6.20 o 
 -14   8   9      512.75      521.87     16.79 o 
 -12   8   9       15.05        8.68      5.25 o 
 -10   8   9      313.25      330.27      9.91 o 
  -8   8   9       51.08       54.60      5.95 o 
  -6   8   9      342.11      354.12      9.86 o 
  -4   8   9      388.65      377.18      9.39 o 
  -2   8   9      317.17      306.69      8.58 o 
   0   8   9     1494.76     1526.23     21.39 o 
   2   8   9     1663.55     1559.14     27.07 o 
   4   8   9      396.03      449.64      9.09 o 
   6   8   9      749.39      671.80     11.42 o 
   8   8   9      562.60      593.88     11.83 o 
  10   8   9      144.87      124.05      9.99 o 
  12   8   9      396.00      433.46     14.80 o 
  14   8   9       12.84       15.05      6.58 o 
  16   8   9      425.91      443.20     19.16 o 
  18   8   9        6.27       15.72     12.25 o 
 -19   9   9        3.55      -10.25      7.45 o 
 -17   9   9       58.54       52.37      9.74 o 
 -15   9   9       92.53      107.72      9.28 o 
 -13   9   9        5.31       -3.15      5.07 o 
 -11   9   9      148.94      131.48      7.54 o 
  -9   9   9     1371.57     1408.91     23.21 o 
  -7   9   9       94.56      101.59      5.95 o 
  -5   9   9      331.70      348.65     10.33 o 
  -3   9   9       69.87       66.49      5.07 o 
  -1   9   9     1682.59     1734.54     26.41 o 
   1   9   9      479.28      431.13     13.26 o 
   3   9   9       54.08       72.17      7.15 o 
   5   9   9      642.74      694.61     12.73 o 
   7   9   9     1860.18     1890.66     26.65 o 
   9   9   9        4.42       18.89      4.52 o 
  11   9   9      310.37      306.94     11.58 o 
  13   9   9      340.80      362.91     13.97 o 
  15   9   9      581.51      560.21     17.50 o 
  17   9   9        1.86       10.04      9.06 o 
 -18  10   9       16.69       18.08      8.43 o 
 -16  10   9        1.02       -4.88      7.75 o 
 -14  10   9      184.02      176.50      9.71 o 
 -12  10   9        8.57        6.81      5.27 o 
 -10  10   9      280.00      283.80     10.01 o 
  -8  10   9        6.52       14.59      5.18 o 
  -6  10   9      501.39      536.39     12.67 o 
  -4  10   9        8.51        6.76      4.94 o 
  -2  10   9      161.67      174.16      7.33 o 
   0  10   9      217.01      231.22      8.36 o 
   2  10   9      352.89      368.28     10.27 o 
   4  10   9      185.86      187.98      8.05 o 
   6  10   9      230.92      247.91      8.82 o 
   8  10   9      356.37      378.03     10.53 o 
  10  10   9      177.75      187.35      7.78 o 
  12  10   9      154.77      159.09      9.12 o 
  14  10   9        0.06        8.44      6.42 o 
  16  10   9      188.28      220.03     13.41 o 
 -17  11   9        8.24        9.63     12.33 o 
 -15  11   9      195.71      211.72     12.62 o 
 -13  11   9       41.28       39.77      6.21 o 
 -11  11   9       34.70       38.17      5.36 o 
  -9  11   9       83.14       77.35      6.25 o 
  -7  11   9      325.22      327.67     12.43 o 
  -5  11   9        0.74       -7.94      3.97 o 
  -3  11   9       24.73       12.62      4.41 o 
  -1  11   9     1160.58     1095.44     19.22 o 
   1  11   9      257.94      289.69     11.69 o 
   3  11   9      156.37      125.73      6.93 o 
   5  11   9      114.31       96.41      6.54 o 
   7  11   9      661.94      663.97     15.73 o 
   9  11   9        9.88        9.33      4.49 o 
  11  11   9       34.77       28.35      6.03 o 
  13  11   9      245.14      261.29     14.82 o 
  15  11   9      354.00      371.47     16.95 o 
 -16  12   9       14.43       12.24      8.47 o 
 -14  12   9       44.61       41.63      8.49 o 
 -12  12   9        4.09        2.28      4.49 o 
 -10  12   9      123.94       97.51      6.97 o 
  -8  12   9       11.75       11.46      4.91 o 
  -6  12   9      658.49      610.66     15.04 o 
  -4  12   9        0.28        1.46      4.30 o 
  -2  12   9      518.85      497.58     12.56 o 
   0  12   9       75.37       55.11      5.72 o 
   2  12   9      351.44      325.49     10.32 o 
   4  12   9      135.15      114.27      6.91 o 
   6  12   9      116.61      112.24      6.99 o 
   8  12   9      357.41      327.82     10.57 o 
  10  12   9      175.33      177.55     11.89 o 
  12  12   9      122.73      135.85      8.25 o 
  14  12   9       37.31       46.76      9.43 o 
 -13  13   9       24.19       14.14      7.36 o 
 -11  13   9       30.77       37.45      5.25 o 
  -9  13   9      209.13      179.33      9.75 o 
  -7  13   9      215.02      213.53      9.36 o 
  -5  13   9       22.81       15.03      4.72 o 
  -3  13   9        4.26        3.35      4.50 o 
  -1  13   9      635.60      638.93     14.36 o 
   1  13   9      131.98      124.96      7.03 o 
   3  13   9      177.82      195.57     13.27 o 
   5  13   9       21.15       18.91      4.88 o 
   7  13   9      471.08      474.73     20.54 o 
   9  13   9       25.96       24.12      4.77 o 
  11  13   9       15.13        4.86      6.30 o 
  13  13   9       76.45       75.27     10.32 o 
 -12  14   9        0.66       -6.96      6.55 o 
 -10  14   9       33.88       23.54      8.86 o 
  -8  14   9       13.34       11.49      4.52 o 
  -6  14   9      120.45      149.58      9.29 o 
  -4  14   9       10.05       13.14      4.61 o 
  -2  14   9       84.30       98.04      6.61 o 
   0  14   9       37.19       40.94      5.36 o 
   2  14   9       94.72       97.84      9.89 o 
   4  14   9       22.75       23.97      4.76 o 
   6  14   9       17.32       15.01      5.69 o 
   8  14   9      112.03      129.93     10.40 o 
  10  14   9       13.56       19.48      7.19 o 
  -9  15   9       69.13       59.85     12.78 o 
  -7  15   9       35.47       38.95      7.79 o 
  -5  15   9        2.96        0.62      6.16 o 
  -3  15   9       16.46       16.86      4.70 o 
  -1  15   9      127.68      122.02      6.94 o 
   1  15   9        5.68       11.48      4.42 o 
   3  15   9       22.22       15.50      6.43 o 
   5  15   9       71.54       95.83      8.92 o 
   7  15   9      219.38      253.26     16.36 o 
   9  15   9        0.38        1.85      6.87 o 
  -6  16   9       47.99       45.00      8.39 o 
  -4  16   9        7.98        2.33      6.64 o 
  -2  16   9       58.69       50.62      7.62 o 
   0  16   9       31.50       23.71      6.76 o 
   2  16   9      102.06       95.42      8.64 o 
   4  16   9        5.22        9.74      6.56 o 
   6  16   9       34.63       40.37      7.41 o 
 -20   0  10        5.59        4.74     16.50 o 
 -18   0  10       73.84      101.67     20.75 o 
 -16   0  10      406.71      384.28     32.62 o 
 -12   0  10      289.13      292.02     13.40 o 
 -10   0  10      251.46      257.12     11.24 o 
  -8   0  10     1172.40     1209.78     25.43 o 
  -6   0  10      301.81      333.11     21.66 o 
  -4   0  10     1199.18     1335.99     30.75 o 
  -2   0  10      773.04      769.16     16.00 o 
   0   0  10     6982.32     6875.91     87.20 o 
   2   0  10       26.87       27.02      4.67 o 
   4   0  10     3914.66     3722.70     55.66 o 
   6   0  10      920.25      942.76     20.17 o 
   8   0  10     3152.59     3060.72     47.55 o 
  10   0  10      608.54      636.42     15.70 o 
  12   0  10      161.31      142.08     11.86 o 
  14   0  10     1355.66     1397.66     35.36 o 
  16   0  10      345.80      379.12     29.95 o 
  18   0  10      199.55      172.04     23.12 o 
  20   0  10       67.24       69.26     20.35 o 
 -21   1  10       15.60        1.37     11.91 o 
 -19   1  10        0.33       10.31      9.06 o 
 -17   1  10      351.56      333.23     18.63 o 
 -15   1  10      132.59      125.94     34.44 o 
 -13   1  10       53.42       45.76      7.06 o 
 -11   1  10      670.28      659.92     32.14 o 
  -9   1  10     2310.79     2279.25     30.05 o 
  -7   1  10       28.94       31.58      4.61 o 
  -5   1  10      411.10      383.77      9.17 o 
  -3   1  10     2577.16     2731.32     28.70 o 
  -1   1  10     5228.09     5240.23     48.35 o 
   1   1  10       92.55      122.48      5.48 o 
   3   1  10       21.29       13.61      3.12 o 
   5   1  10     5783.65     5751.09     56.11 o 
   7   1  10     1300.44     1267.79     18.38 o 
   9   1  10      880.55      884.32     14.49 o 
  11   1  10       68.04       82.12     10.40 o 
  13   1  10     2445.76     2391.64     38.73 o 
  15   1  10      173.48      154.98     12.92 o 
  17   1  10      152.40      171.54     18.59 o 
  19   1  10      127.43      142.36     12.97 o 
 -20   2  10        2.52       -0.25      8.74 o 
 -18   2  10       33.39       18.96      9.89 o 
 -16   2  10      179.25      142.30     15.80 o 
 -14   2  10      221.65      204.41      9.00 o 
 -12   2  10      175.78      170.22      8.05 o 
 -10   2  10       85.56       93.08      6.00 o 
  -8   2  10     1615.39     1546.33     22.79 o 
  -6   2  10     1039.36      982.25     13.73 o 
  -4   2  10      925.85      804.53     11.26 o 
  -2   2  10       13.98        8.32      3.08 o 
   0   2  10     2360.18     2212.32     21.36 o 
   2   2  10      308.34      293.60      5.97 o 
   4   2  10      754.28      721.28     10.16 o 
   6   2  10      114.63      139.82      5.44 o 
   8   2  10     2920.13     2997.07     34.47 o 
  10   2  10        1.69       -0.46      3.45 o 
  12   2  10      730.87      720.59     14.35 o 
  14   2  10      266.26      274.15     10.42 o 
  16   2  10      508.94      513.88     20.37 o 
  18   2  10       76.49       89.13     10.89 o 
  20   2  10       18.30       19.88     12.36 o 
 -21   3  10        0.37       -1.81     11.01 o 
 -19   3  10       10.55        5.21      9.18 o 
 -17   3  10      278.97      297.23     11.88 o 
 -15   3  10      213.93      204.38      9.21 o 
 -13   3  10       91.58       79.80      6.72 o 
 -11   3  10        2.73        0.91      4.29 o 
  -9   3  10     1565.87     1564.93     22.79 o 
  -7   3  10      633.79      597.71     11.35 o 
  -5   3  10        0.28       -5.66      2.83 o 
  -3   3  10     1205.03     1171.34     14.49 o 
  -1   3  10     2954.91     3007.04     26.32 o 
   1   3  10        2.18       -3.44      2.23 o 
   3   3  10      130.53      134.35      4.69 o 
   5   3  10     1798.83     1794.24     21.91 o 
   7   3  10     2207.82     2177.81     30.41 o 
   9   3  10        2.69        3.87      3.71 o 
  11   3  10        4.45        0.53      3.90 o 
  13   3  10     1724.45     1766.24     25.45 o 
  15   3  10      192.93      194.88      8.78 o 
  17   3  10      378.89      404.90     15.31 o 
  19   3  10       89.72       92.50     13.90 o 
 -20   4  10        0.67       -0.92     11.11 o 
 -18   4  10       93.22       96.58      7.58 o 
 -16   4  10       23.14       30.19      6.04 o 
 -14   4  10      322.30      289.76     10.63 o 
 -12   4  10        7.57       -2.77      7.00 o 
 -10   4  10      123.93      112.31      6.50 o 
  -8   4  10     1178.94     1211.39     18.02 o 
  -6   4  10     1160.76     1074.08     18.21 o 
  -4   4  10     1234.76     1317.60     15.58 o 
  -2   4  10      115.87       98.65      3.96 o 
   0   4  10     2874.97     3005.53     28.31 o 
   2   4  10      278.71      246.95      5.84 o 
   4   4  10      724.13      730.82     11.48 o 
   6   4  10      284.07      297.46      8.25 o 
   8   4  10     2059.17     2086.78     26.06 o 
  10   4  10       37.58       35.39      4.57 o 
  12   4  10      489.16      486.46     11.92 o 
  14   4  10      301.68      280.71     11.63 o 
  16   4  10      484.44      504.23     15.94 o 
  18   4  10       62.69       62.12      9.40 o 
  20   4  10       58.77       36.56     16.10 o 
 -19   5  10        3.58        0.44      5.70 o 
 -17   5  10      300.63      306.09     16.48 o 
 -15   5  10       68.97       73.35      7.33 o 
 -13   5  10      244.53      243.66     10.67 o 
 -11   5  10      212.82      200.25      8.73 o 
  -9   5  10     2517.37     2475.13     32.60 o 
  -7   5  10       41.81       32.11      4.26 o 
  -5   5  10      538.57      517.29      9.93 o 
  -3   5  10     1467.42     1600.35     19.57 o 
  -1   5  10     4180.20     4054.78     37.65 o 
   1   5  10      214.92      275.47      7.12 o 
   3   5  10      161.63      137.75      5.38 o 
   5   5  10     4165.81     4254.27     40.10 o 
   7   5  10     1184.30     1140.18     17.21 o 
   9   5  10      400.24      410.27     10.34 o 
  11   5  10       34.62       25.07      5.26 o 
  13   5  10     1250.52     1258.33     24.01 o 
  15   5  10      150.90      166.05      9.13 o 
  17   5  10       37.08       28.11      6.76 o 
  19   5  10       55.26       82.67     12.02 o 
 -20   6  10       14.43        3.74      7.62 o 
 -18   6  10       69.38       69.87      8.51 o 
 -16   6  10      242.94      217.76     11.89 o 
 -14   6  10      285.54      286.54     13.08 o 
 -12   6  10      267.76      253.13     12.32 o 
 -10   6  10       50.24       59.98      6.42 o 
  -8   6  10     1234.69     1242.76     21.70 o 
  -6   6  10      221.00      224.03      7.70 o 
  -4   6  10      941.87      964.89     14.16 o 
  -2   6  10       78.88       86.36      4.61 o 
   0   6  10     2932.12     2919.01     31.28 o 
   2   6  10       13.55       11.15      3.58 o 
   4   6  10     1337.15     1358.65     17.42 o 
   6   6  10      394.21      412.49     10.82 o 
   8   6  10     1631.00     1651.24     24.21 o 
  10   6  10      209.49      249.10      9.01 o 
  12   6  10      101.27      105.78     10.04 o 
  14   6  10      559.25      583.95     15.52 o 
  16   6  10      108.47      122.28      9.02 o 
  18   6  10      112.26      114.66     12.32 o 
 -19   7  10        2.67       -6.96      7.44 o 
 -17   7  10      132.46      145.12     10.45 o 
 -15   7  10       20.87       17.15      6.89 o 
 -13   7  10        8.32        3.21      9.75 o 
 -11   7  10      406.21      397.17     12.44 o 
  -9   7  10      600.35      637.82     16.37 o 
  -7   7  10       32.35       42.35      5.01 o 
  -5   7  10        1.75       -4.87      4.02 o 
  -3   7  10     1281.71     1206.92     17.35 o 
  -1   7  10      992.57     1011.65     15.30 o 
   1   7  10       85.54       66.94      5.21 o 
   3   7  10        4.60       -1.84      3.35 o 
   5   7  10     2387.18     2357.39     26.32 o 
   7   7  10      569.91      568.05     13.36 o 
   9   7  10      408.78      455.49     12.14 o 
  11   7  10       53.32       65.40      7.02 o 
  13   7  10     1512.29     1554.10     31.76 o 
  15   7  10       33.14       26.93      7.28 o 
  17   7  10      221.57      213.93     15.94 o 
 -18   8  10        3.85       10.38      8.15 o 
 -16   8  10       62.69       69.74      8.46 o 
 -14   8  10       72.51       75.88     11.24 o 
 -12   8  10       16.77       11.32      6.33 o 
 -10   8  10        3.68        7.80      5.39 o 
  -8   8  10      304.80      278.21     10.17 o 
  -6   8  10       83.17       90.80      8.11 o 
  -4   8  10      301.77      253.27      8.40 o 
  -2   8  10       31.39       55.18      8.77 o 
   0   8  10     1133.47     1054.10     23.19 o 
   2   8  10       84.45       77.50      5.44 o 
   4   8  10      373.01      355.09      9.73 o 
   6   8  10       36.21       36.76      4.96 o 
   8   8  10     1122.91     1103.78     19.62 o 
  10   8  10        5.00        7.41      5.10 o 
  12   8  10      454.09      456.75     15.96 o 
  14   8  10      145.94      164.33     10.78 o 
  16   8  10      371.47      406.98     30.61 o 
 -17   9  10       72.49       35.50      9.40 o 
 -15   9  10       86.59       77.79      9.75 o 
 -13   9  10       14.88        8.80      5.69 o 
 -11   9  10        8.03        5.50      5.28 o 
  -9   9  10      766.30      730.65     16.82 o 
  -7   9  10      187.14      188.10      8.42 o 
  -5   9  10      213.73      180.34      7.78 o 
  -3   9  10      114.08       95.69      6.36 o 
  -1   9  10     1286.08     1185.67     19.81 o 
   1   9  10       14.74       25.11      4.93 o 
   3   9  10       32.29       19.12      4.88 o 
   5   9  10      691.64      668.59     13.87 o 
   7   9  10      698.75      652.22     13.40 o 
   9   9  10        2.48        1.27      4.62 o 
  11   9  10       15.94        5.49      5.66 o 
  13   9  10      292.76      284.17     13.44 o 
  15   9  10       90.91       91.02     10.29 o 
  17   9  10       28.85       39.09     10.30 o 
 -16  10  10       28.61       29.30      9.07 o 
 -14  10  10      172.86      176.91     10.21 o 
 -12  10  10       13.57       13.27      5.72 o 
 -10  10  10      200.70      180.24      9.05 o 
  -8  10  10      195.83      195.90      8.77 o 
  -6  10  10      474.16      466.79     12.47 o 
  -4  10  10      197.58      209.59      8.76 o 
  -2  10  10       20.14       22.11      5.07 o 
   0  10  10      825.79      851.26     24.35 o 
   2  10  10       47.13       37.24      5.53 o 
   4  10  10      278.71      257.60      9.73 o 
   6  10  10       46.63       47.68      5.49 o 
   8  10  10      312.68      286.39      9.70 o 
  10  10  10       17.38       18.35      5.47 o 
  12  10  10       21.64       20.68      6.44 o 
  14  10  10      137.93      128.38     11.82 o 
  16  10  10       81.99       84.92     10.15 o 
 -15  11  10       27.85       40.49      9.77 o 
 -13  11  10       15.59       20.06      5.86 o 
 -11  11  10       49.76       40.48      6.11 o 
  -9  11  10      243.91      266.17     11.05 o 
  -7  11  10       23.56       18.86      5.55 o 
  -5  11  10       45.72       43.23      5.74 o 
  -3  11  10      660.59      664.17     15.02 o 
  -1  11  10      795.85      843.24     17.11 o 
   1  11  10       93.45      114.05      7.11 o 
   3  11  10       20.42       23.33      5.27 o 
   5  11  10      836.78      896.75     17.98 o 
   7  11  10      107.94      115.50      7.47 o 
   9  11  10      208.20      225.65      8.83 o 
  11  11  10       31.22       29.00      6.43 o 
  13  11  10      496.26      541.83     18.30 o 
 -14  12  10       12.90       11.30      8.82 o 
 -12  12  10      100.29       79.20      9.40 o 
 -10  12  10        2.50        6.43      5.24 o 
  -8  12  10      339.16      350.26     12.37 o 
  -6  12  10       65.20       62.76      6.81 o 
  -4  12  10      115.59      121.24      7.39 o 
  -2  12  10        7.06        3.21      4.79 o 
   0  12  10      284.89      311.22     12.24 o 
   2  12  10        2.66        7.08      4.80 o 
   4  12  10      272.87      308.30     10.80 o 
   6  12  10       63.45       56.65      6.21 o 
   8  12  10      531.62      586.98     14.44 o 
  10  12  10        1.01       -1.28      5.30 o 
  12  12  10       68.22       99.14     10.94 o 
 -13  13  10       23.28       15.34      8.76 o 
 -11  13  10        9.87       12.04      7.60 o 
  -9  13  10      117.65      132.64      8.31 o 
  -7  13  10        7.74        9.05      5.19 o 
  -5  13  10        0.03       -1.48      4.38 o 
  -3  13  10      107.48      108.02      9.94 o 
  -1  13  10      198.02      202.95      8.78 o 
   1  13  10        0.25        2.25      4.56 o 
   3  13  10       17.78       18.40      5.25 o 
   5  13  10       97.34       95.45      6.89 o 
   7  13  10      112.91      115.36      7.29 o 
   9  13  10        2.04       -1.87      7.07 o 
  11  13  10       14.87        3.50      7.75 o 
 -10  14  10        0.03      -11.00      7.00 o 
  -8  14  10       43.23       52.77      8.82 o 
  -6  14  10       16.04       26.87      6.03 o 
  -4  14  10       53.55       44.93      5.73 o 
  -2  14  10        2.16        6.63      4.84 o 
   0  14  10      114.34      104.42      7.10 o 
   2  14  10       14.98        8.65      4.81 o 
   4  14  10       22.48       10.33      4.86 o 
   6  14  10       20.25       14.65      5.09 o 
   8  14  10      108.62       91.88      8.90 o 
  -7  15  10        7.80        9.37      7.63 o 
  -5  15  10        9.61       -2.21      7.07 o 
  -3  15  10       43.42       31.90      7.34 o 
  -1  15  10       75.83       82.93      8.66 o 
   1  15  10       33.31       42.07      7.45 o 
   3  15  10        1.92        5.51      6.59 o 
   5  15  10      228.42      265.63     12.76 o 
   7  15  10       88.14       74.42      8.71 o 
  -2  16  10        2.13       -4.23      6.36 o 
   0  16  10      109.21      120.37      9.76 o 
   2  16  10       17.80       16.34      7.04 o 
 -20   0  11       21.66       23.32     17.19 o 
 -18   0  11       31.36        7.01     16.80 o 
 -16   0  11      258.68      254.86     28.46 o 
 -12   0  11       46.65       42.88     16.30 o 
 -10   0  11      304.93      293.16     16.33 o 
  -8   0  11      661.46      666.87     29.99 o 
  -6   0  11       40.85       38.25     12.90 o 
  -4   0  11        6.21        9.06      5.41 o 
  -2   0  11     1041.49     1001.72     22.69 o 
   0   0  11      499.33      509.08     14.04 o 
   2   0  11        7.77       -5.28      5.90 o 
   4   0  11       69.05       69.89      7.72 o 
   6   0  11     1070.16     1097.74     28.66 o 
   8   0  11      277.29      280.75     12.11 o 
  10   0  11      492.49      501.17     22.79 o 
  12   0  11       16.71        3.07     10.23 o 
  14   0  11     1122.67     1137.53     36.53 o 
  16   0  11       51.99       36.26     16.80 o 
  18   0  11      117.36       83.20     19.37 o 
 -19   1  11       45.69       53.34     13.43 o 
 -17   1  11      132.93      126.01     15.56 o 
 -15   1  11        0.52        4.70     10.70 o 
 -13   1  11        0.02        4.76      6.27 o 
 -11   1  11      697.51      678.09     25.16 o 
  -9   1  11      348.59      330.93      9.54 o 
  -7   1  11       74.73       73.03      5.64 o 
  -5   1  11      165.48      178.39      6.66 o 
  -3   1  11     2000.76     2075.74     25.54 o 
  -1   1  11      212.24      193.55      7.84 o 
   1   1  11      240.10      264.21      7.11 o 
   3   1  11      878.00      932.50     15.05 o 
   5   1  11     2540.81     2543.13     30.78 o 
   7   1  11       27.85       25.21      4.89 o 
   9   1  11      133.48      128.86      6.68 o 
  11   1  11      637.89      605.86     14.34 o 
  13   1  11      802.05      791.08     19.23 o 
  15   1  11       92.10      117.88     12.10 o 
  17   1  11        5.17       -9.13      9.31 o 
  19   1  11      447.72      446.77     24.40 o 
 -20   2  11       18.82       14.72     12.08 o 
 -18   2  11        0.37       -8.93      8.88 o 
 -16   2  11      295.11      311.61     22.15 o 
 -14   2  11       66.90       57.56      8.08 o 
 -12   2  11      242.96      215.50     11.64 o 
 -10   2  11       43.26       37.21      6.39 o 
  -8   2  11     1916.17     1919.97     32.44 o 
  -6   2  11        6.56       -0.03      4.20 o 
  -4   2  11      795.73      795.55     13.23 o 
  -2   2  11     1508.96     1592.79     19.32 o 
   0   2  11     2542.82     2508.55     27.10 o 
   2   2  11      558.17      602.14     10.97 o 
   4   2  11      294.35      261.43      8.14 o 
   6   2  11     2464.71     2547.20     30.65 o 
   8   2  11      635.34      606.53     12.07 o 
  10   2  11      401.95      399.49     11.83 o 
  12   2  11       66.52       79.27      7.17 o 
  14   2  11      742.83      712.56     20.54 o 
  16   2  11        4.08       12.82      8.46 o 
  18   2  11      130.71      124.75     12.57 o 
 -19   3  11       61.92       36.36     10.45 o 
 -17   3  11      266.67      256.25     43.09 o 
 -15   3  11       10.93       -2.55      6.59 o 
 -13   3  11       86.70       92.52      7.28 o 
 -11   3  11      831.76      840.46     18.46 o 
  -9   3  11      690.56      712.41     15.57 o 
  -7   3  11      449.19      443.13     11.00 o 
  -5   3  11        3.76        3.15      3.92 o 
  -3   3  11     4709.03     4570.45     54.45 o 
  -1   3  11      723.04      684.64     15.85 o 
   1   3  11     1744.28     1728.03     21.22 o 
   3   3  11      751.25      801.18     12.98 o 
   5   3  11     3835.30     3731.35     41.56 o 
   7   3  11      183.58      208.21      7.53 o 
   9   3  11      367.18      349.81      9.81 o 
  11   3  11     1518.43     1594.75     23.98 o 
  13   3  11     1172.68     1176.66     19.77 o 
  15   3  11      106.27      128.38     10.14 o 
  17   3  11       48.74       46.89      9.86 o 
  19   3  11      267.18      270.42     19.54 o 
 -20   4  11       26.98       30.47     21.54 o 
 -18   4  11       15.00        5.49      8.67 o 
 -16   4  11      275.30      281.31     11.07 o 
 -14   4  11       16.06        6.74      5.52 o 
 -12   4  11      217.90      223.41      9.44 o 
 -10   4  11      510.23      537.04     13.60 o 
  -8   4  11     1503.76     1451.88     21.96 o 
  -6   4  11      110.12       99.42      5.91 o 
  -4   4  11      409.32      380.07      9.14 o 
  -2   4  11     1542.02     1493.53     19.73 o 
   0   4  11     1281.27     1194.07     16.53 o 
   2   4  11      693.35      666.39     11.54 o 
   4   4  11      130.81      114.57      5.74 o 
   6   4  11     2922.02     2963.55     34.63 o 
   8   4  11      693.14      681.91     13.37 o 
  10   4  11      644.28      687.71     14.25 o 
  12   4  11       10.38       16.11      5.35 o 
  14   4  11      696.71      730.89     16.28 o 
  16   4  11        5.60        5.00      6.57 o 
  18   4  11       97.23      103.98     14.02 o 
 -19   5  11       62.01       57.76     13.49 o 
 -17   5  11       61.20       69.21      7.64 o 
 -15   5  11       21.46       17.59      6.30 o 
 -13   5  11       15.80        9.74      5.49 o 
 -11   5  11      588.22      605.64     14.38 o 
  -9   5  11       58.28       37.82      6.12 o 
  -7   5  11       48.14       45.99      5.54 o 
  -5   5  11      439.66      475.01     13.11 o 
  -3   5  11     1301.48     1250.82     18.36 o 
  -1   5  11       36.82       27.98      4.41 o 
   1   5  11      191.33      173.08      6.34 o 
   3   5  11      504.22      522.70     11.28 o 
   5   5  11     1738.18     1697.95     21.45 o 
   7   5  11       26.53       19.48      4.47 o 
   9   5  11      100.26       97.86      6.73 o 
  11   5  11      522.72      553.74     13.81 o 
  13   5  11      562.53      573.84     15.68 o 
  15   5  11       97.82      127.92      8.51 o 
  17   5  11        2.45       20.41      7.11 o 
 -18   6  11        1.39        4.70      7.94 o 
 -16   6  11      118.33      122.84     10.26 o 
 -14   6  11       47.79       53.46      9.33 o 
 -12   6  11        2.16       10.68      6.72 o 
 -10   6  11       24.35       18.99      7.03 o 
  -8   6  11      224.61      220.07     10.47 o 
  -6   6  11        0.25        1.73      4.57 o 
  -4   6  11       10.60        2.79      3.90 o 
  -2   6  11      506.07      580.37     11.03 o 
   0   6  11      469.92      435.65      9.95 o 
   2   6  11       11.77        5.70      5.17 o 
   4   6  11        2.19       19.37      5.06 o 
   6   6  11      370.08      392.74     11.54 o 
   8   6  11      114.97       99.13      7.41 o 
  10   6  11      168.82      163.85      9.33 o 
  12   6  11       44.70       46.75      7.14 o 
  14   6  11      655.88      687.33     22.45 o 
  16   6  11       10.15        0.80      8.38 o 
 -17   7  11       55.16       67.28     12.41 o 
 -15   7  11        3.60       -6.33      6.08 o 
 -13   7  11        8.79        6.64      6.50 o 
 -11   7  11      309.95      298.32     13.39 o 
  -9   7  11      554.04      561.35     16.00 o 
  -7   7  11       51.13       59.30      5.75 o 
  -5   7  11       36.87       46.87      5.18 o 
  -3   7  11      801.87      840.47     14.30 o 
  -1   7  11      226.60      209.36      7.91 o 
   1   7  11       80.30       80.23      5.78 o 
   3   7  11      591.78      645.44     13.28 o 
   5   7  11     1285.82     1255.41     22.61 o 
   7   7  11        2.74        2.96      4.80 o 
   9   7  11      172.40      152.99      9.06 o 
  11   7  11      222.09      231.23     10.88 o 
  13   7  11      508.26      516.02     17.56 o 
  15   7  11        5.52        9.75      7.83 o 
  17   7  11        7.78       13.83     12.35 o 
 -16   8  11      150.27      159.52     13.92 o 
 -14   8  11       25.55       24.11      7.36 o 
 -12   8  11      150.76      147.57     10.32 o 
 -10   8  11       27.29       29.98      6.61 o 
  -8   8  11      839.59      830.00     28.20 o 
  -6   8  11       13.84       16.98      4.83 o 
  -4   8  11      454.67      480.60     11.48 o 
  -2   8  11      856.20      872.30     16.81 o 
   0   8  11     1262.43     1277.20     21.44 o 
   2   8  11      283.13      282.29     11.99 o 
   4   8  11      190.26      190.55      8.04 o 
   6   8  11      811.46      804.64     17.47 o 
   8   8  11      247.42      244.31     10.01 o 
  10   8  11      114.99      111.65      8.54 o 
  12   8  11       15.11        5.85      6.94 o 
  14   8  11      249.99      270.13     15.09 o 
  16   8  11        8.31        5.27      7.34 o 
 -15   9  11        5.23        4.75      8.30 o 
 -13   9  11       13.94        9.83      6.85 o 
 -11   9  11      269.77      289.33     12.22 o 
  -9   9  11       86.64       88.38      8.04 o 
  -7   9  11      121.68      120.47      9.09 o 
  -5   9  11       51.98       37.39      5.57 o 
  -3   9  11     1101.88     1117.95     20.52 o 
  -1   9  11       88.39       98.67      7.42 o 
   1   9  11      343.98      344.24     12.42 o 
   3   9  11      218.67      194.75      8.19 o 
   5   9  11      890.43      907.75     17.07 o 
   7   9  11       31.74       27.79      5.84 o 
   9   9  11       33.97       44.85      6.41 o 
  11   9  11      510.76      575.48     18.22 o 
  13   9  11      198.62      225.72     14.41 o 
  15   9  11       89.29      110.19     11.01 o 
 -14  10  11        9.18        7.38      8.64 o 
 -12  10  11       57.60       64.40      7.77 o 
 -10  10  11      115.05      107.24      8.64 o 
  -8  10  11      252.13      262.57     10.41 o 
  -6  10  11        2.50        0.60      4.65 o 
  -4  10  11       13.16       12.88      5.14 o 
  -2  10  11      180.25      170.65      8.49 o 
   0  10  11      112.52      108.30      7.59 o 
   2  10  11       79.01       64.46      6.51 o 
   4  10  11        0.07        1.73      5.04 o 
   6  10  11      754.97      806.98     16.16 o 
   8  10  11       99.21       90.93      7.63 o 
  10  10  11      296.82      304.02     11.59 o 
  12  10  11        3.01        5.43     12.13 o 
  14  10  11      275.07      313.81     16.20 o 
 -13  11  11        5.30       12.15      8.60 o 
 -11  11  11      108.33      113.47     14.66 o 
  -9  11  11        9.73        3.76      5.20 o 
  -7  11  11       22.50       18.17      5.98 o 
  -5  11  11       55.11       51.22      6.14 o 
  -3  11  11      411.29      419.11     12.37 o 
  -1  11  11       38.65       36.39      5.77 o 
   1  11  11      126.24      115.50      7.53 o 
   3  11  11       33.96       20.16      5.73 o 
   5  11  11      508.17      492.10     14.04 o 
   7  11  11       26.05       21.63      5.63 o 
   9  11  11       63.98       48.80      6.56 o 
  11  11  11       72.63       85.62      9.61 o 
  13  11  11      174.59      186.46     17.82 o 
 -12  12  11        3.87       -9.12      7.94 o 
 -10  12  11        8.60        4.90      6.87 o 
  -8  12  11      133.14      114.20      8.75 o 
  -6  12  11        0.06       -6.51      5.09 o 
  -4  12  11       55.37       47.35      6.17 o 
  -2  12  11      102.75      110.55      7.43 o 
   0  12  11      169.36      158.90      8.46 o 
   2  12  11       10.44       12.35      5.19 o 
   4  12  11       14.49       13.60      5.38 o 
   6  12  11       99.92      111.94      7.78 o 
   8  12  11       74.27       54.24      6.82 o 
  10  12  11        9.51        5.30      8.20 o 
 -11  13  11       16.46       17.37     10.87 o 
  -9  13  11       87.53      113.79     17.41 o 
  -7  13  11        0.46       -0.82      8.65 o 
  -5  13  11        0.49        0.23      5.31 o 
  -3  13  11      133.32      135.46      8.09 o 
  -1  13  11       10.18        4.64      4.97 o 
   1  13  11       10.28        6.25      5.19 o 
   3  13  11      107.05      121.43      7.84 o 
   5  13  11       83.71       87.94      8.97 o 
   7  13  11       26.42       30.79      7.49 o 
   9  13  11        2.88        4.87     10.57 o 
  -8  14  11       98.95       99.83     10.71 o 
  -6  14  11        6.55        1.75      7.35 o 
  -4  14  11       32.58       37.08      7.63 o 
  -2  14  11       92.70      104.62     13.34 o 
   0  14  11       73.11       94.47      8.96 o 
   2  14  11       51.68       46.56      8.00 o 
   4  14  11        6.07       16.04      6.97 o 
   6  14  11      157.57      187.59     11.44 o 
  -3  15  11      106.27      113.15      9.84 o 
  -1  15  11       12.33       16.84      7.12 o 
   1  15  11       42.76       31.80      7.77 o 
 -18   0  12       50.33       69.56     19.76 o 
 -16   0  12      242.24      239.74     27.08 o 
 -14   0  12        1.62        9.78     14.42 o 
 -10   0  12      574.27      563.68     26.59 o 
  -8   0  12      800.73      760.58     25.76 o 
  -6   0  12      351.39      309.84     14.62 o 
  -4   0  12      105.04       91.86      9.47 o 
  -2   0  12     2373.86     2330.92     42.14 o 
   0   0  12      950.49      940.03     22.31 o 
   2   0  12      458.86      380.08     14.35 o 
   4   0  12      140.34      157.49     10.11 o 
   6   0  12     2330.16     2237.60     42.00 o 
   8   0  12        0.03        3.48      6.20 o 
  10   0  12      357.96      315.84     28.46 o 
  12   0  12      419.75      490.24     24.12 o 
  14   0  12      589.03      613.42     43.50 o 
  16   0  12       16.94        8.60     15.22 o 
  18   0  12        9.05        6.92     16.20 o 
 -19   1  12       73.10       89.51     14.91 o 
 -17   1  12       14.13       23.65     11.67 o 
 -15   1  12       67.77       66.30     19.07 o 
 -13   1  12       44.70       35.21     11.58 o 
 -11   1  12      620.38      605.38     24.28 o 
  -9   1  12       10.74        8.99      6.22 o 
  -7   1  12       92.97       76.67      6.25 o 
  -5   1  12      522.25      523.44     12.97 o 
  -3   1  12     1132.75     1035.16     18.95 o 
  -1   1  12      212.30      250.98      8.28 o 
   1   1  12      145.51      122.10      6.82 o 
   3   1  12     2092.16     2154.65     28.83 o 
   5   1  12      789.02      760.49     14.36 o 
   7   1  12      278.25      291.85     10.25 o 
   9   1  12       19.85       17.04      5.87 o 
  11   1  12     1000.00      976.36     23.79 o 
  13   1  12       15.52        8.28      7.22 o 
  15   1  12      198.58      200.78     16.66 o 
  17   1  12      119.53      128.87     15.18 o 
 -18   2  12      114.61      123.10     30.09 o 
 -16   2  12       26.74       30.01     12.26 o 
 -14   2  12       89.66       85.30     12.02 o 
 -12   2  12       41.49       37.71      7.91 o 
 -10   2  12      996.52     1015.91     21.87 o 
  -8   2  12       76.47       59.91      6.64 o 
  -6   2  12      466.93      471.77     14.49 o 
  -4   2  12      349.47      389.64     10.51 o 
  -2   2  12     2040.58     2070.80     28.61 o 
   0   2  12        0.62       -4.18      3.90 o 
   2   2  12      239.41      233.08      8.13 o 
   4   2  12      948.30     1014.46     17.80 o 
   6   2  12     1463.51     1441.85     22.48 o 
   8   2  12      127.78      136.45      8.62 o 
  10   2  12       85.76       62.49      6.79 o 
  12   2  12      761.34      786.87     17.10 o 
  14   2  12      295.87      300.16     14.45 o 
  16   2  12       60.94       56.42     10.29 o 
 -19   3  12       68.80       74.43     13.98 o 
 -17   3  12        8.63        5.93     10.47 o 
 -15   3  12        7.76        5.38      7.01 o 
 -13   3  12      105.55       83.42      9.33 o 
 -11   3  12      180.36      175.38     11.00 o 
  -9   3  12       70.86       76.79      7.79 o 
  -7   3  12        5.81        3.76      5.23 o 
  -5   3  12     1092.82     1142.80     20.88 o 
  -3   3  12      206.91      205.34      9.79 o 
  -1   3  12      260.24      293.78      8.67 o 
   1   3  12      237.51      261.06      8.88 o 
   3   3  12     1761.61     1774.91     27.00 o 
   5   3  12        3.43        1.43      4.68 o 
   7   3  12      403.31      389.74     11.53 o 
   9   3  12      254.23      263.12     10.63 o 
  11   3  12     1118.00     1152.14     29.51 o 
  13   3  12        0.39       -1.30      5.46 o 
  15   3  12      139.63      124.32     10.39 o 
  17   3  12      153.62      171.14     16.38 o 
 -18   4  12       62.76       71.44     17.19 o 
 -16   4  12       86.75       70.54      8.95 o 
 -14   4  12       14.91        1.89      6.88 o 
 -12   4  12       10.10        4.09      6.01 o 
 -10   4  12      345.03      327.00     11.25 o 
  -8   4  12      244.45      251.59      9.30 o 
  -6   4  12       48.75       53.76      5.60 o 
  -4   4  12      199.99      208.65      8.71 o 
  -2   4  12     1152.47     1193.63     22.53 o 
   0   4  12       14.35       12.56      5.04 o 
   2   4  12      212.12      223.23      7.67 o 
   4   4  12      205.01      232.24     10.37 o 
   6   4  12     1089.47     1070.18     17.62 o 
   8   4  12       14.00        8.11      4.82 o 
  10   4  12       11.03       -1.60      4.85 o 
  12   4  12      438.92      471.59     12.52 o 
  14   4  12      173.19      160.78     10.73 o 
  16   4  12       90.07       86.11     12.83 o 
 -17   5  12       25.31       14.48     10.52 o 
 -15   5  12       16.66        9.17      8.21 o 
 -13   5  12       19.84       24.24      7.36 o 
 -11   5  12      369.17      373.20     13.42 o 
  -9   5  12        2.96        5.83      5.92 o 
  -7   5  12      145.08      156.56      8.30 o 
  -5   5  12      237.37      239.57      9.26 o 
  -3   5  12     1071.82     1089.20     19.28 o 
  -1   5  12        0.26        1.66      5.36 o 
   1   5  12       51.73       47.53      5.49 o 
   3   5  12      748.59      767.39     15.02 o 
   5   5  12      237.56      253.07     10.22 o 
   7   5  12      217.60      225.35      9.26 o 
   9   5  12       11.69        4.65      4.82 o 
  11   5  12      916.83      883.24     17.01 o 
  13   5  12       81.80       83.37      7.85 o 
  15   5  12      142.96      160.19     14.52 o 
 -16   6  12       87.33      102.15     13.50 o 
 -14   6  12       13.83        9.03      7.67 o 
 -12   6  12        4.69        6.66      7.53 o 
 -10   6  12      403.66      402.28     24.15 o 
  -8   6  12      251.66      218.82     10.67 o 
  -6   6  12      202.65      199.05      8.60 o 
  -4   6  12        4.22        6.60      5.10 o 
  -2   6  12     1434.51     1392.31     19.97 o 
   0   6  12      110.44      104.89      6.07 o 
   2   6  12      468.77      439.33     11.43 o 
   4   6  12      243.46      261.57      9.83 o 
   6   6  12     1476.55     1469.22     27.47 o 
   8   6  12        9.31        1.10      5.71 o 
  10   6  12      158.85      159.95      9.88 o 
  12   6  12      318.69      337.85     13.21 o 
  14   6  12      279.86      298.33     16.23 o 
  16   6  12       31.10       29.66      9.95 o 
 -17   7  12        3.98       -3.15     13.18 o 
 -15   7  12       51.11       23.41     10.17 o 
 -13   7  12       42.15       54.60     11.58 o 
 -11   7  12      280.34      264.29     13.13 o 
  -9   7  12        0.63       -0.54      7.44 o 
  -7   7  12       33.48       20.14      6.27 o 
  -5   7  12      329.46      361.84     10.77 o 
  -3   7  12      422.35      375.12     10.03 o 
  -1   7  12      192.48      195.50      7.64 o 
   1   7  12       29.90       18.79      4.91 o 
   3   7  12     1283.12     1282.37     23.52 o 
   5   7  12      250.53      247.74     10.39 o 
   7   7  12      230.39      219.54     10.73 o 
   9   7  12       34.48       37.85      7.48 o 
  11   7  12      459.36      485.78     15.32 o 
  13   7  12        0.65       -0.12      7.87 o 
  15   7  12       70.67       76.85     13.15 o 
 -16   8  12       22.50       28.89     10.54 o 
 -14   8  12       43.76       37.49     10.96 o 
 -12   8  12        4.14       -3.99      6.49 o 
 -10   8  12      341.37      339.82     13.50 o 
  -8   8  12       44.46       40.52      7.16 o 
  -6   8  12      207.76      176.43      8.24 o 
  -4   8  12       42.94       33.28      5.61 o 
  -2   8  12      920.32      933.74     20.39 o 
   0   8  12       70.85       48.85      5.97 o 
   2   8  12       89.55       88.60      6.64 o 
   4   8  12      146.92      169.95      9.19 o 
   6   8  12      408.90      408.74     13.04 o 
   8   8  12       42.96       76.63      7.95 o 
  10   8  12       23.66        2.39      6.09 o 
  12   8  12      319.05      359.46     17.46 o 
  14   8  12      125.67      133.50     14.72 o 
 -15   9  12        0.11       -2.50      9.38 o 
 -13   9  12       40.93       39.93     11.10 o 
 -11   9  12       79.77       52.92      7.59 o 
  -9   9  12        5.84        1.28      6.15 o 
  -7   9  12        3.31        1.10      5.34 o 
  -5   9  12      187.26      194.49      8.49 o 
  -3   9  12       73.69       79.03      7.08 o 
  -1   9  12       52.61       71.21      6.86 o 
   1   9  12       38.03       32.60      5.59 o 
   3   9  12      567.42      606.37     13.97 o 
   5   9  12       49.76       32.87      6.51 o 
   7   9  12      120.07      137.10      8.74 o 
   9   9  12        7.70        0.41      7.39 o 
  11   9  12      312.89      369.20     17.63 o 
  13   9  12        4.57        6.66      8.44 o 
 -14  10  12        0.33        8.06     10.23 o 
 -12  10  12        0.41        0.33      6.97 o 
 -10  10  12       81.33       64.54      7.81 o 
  -8  10  12       37.32       46.66      7.35 o 
  -6  10  12       30.70       19.81      5.75 o 
  -4  10  12       56.34       59.82      6.67 o 
  -2  10  12      295.07      310.71     11.39 o 
   0  10  12        0.43       -0.65      5.21 o 
   2  10  12       36.30       30.81      6.12 o 
   4  10  12      115.31      131.14      7.75 o 
   6  10  12      323.66      311.28     11.80 o 
   8  10  12        0.22        5.53      5.50 o 
  10  10  12       38.33       29.90      8.79 o 
  12  10  12      105.99      112.15     11.99 o 
 -11  11  12      103.80      113.73     12.04 o 
  -9  11  12        2.75        6.93      7.05 o 
  -7  11  12       13.20       16.94      6.00 o 
  -5  11  12      106.09       90.28      7.40 o 
  -3  11  12      184.43      175.26      8.92 o 
  -1  11  12       20.90       13.23      5.56 o 
   1  11  12       30.10       23.76      5.85 o 
   3  11  12      129.39      114.25      7.98 o 
   5  11  12       57.40       63.01      6.37 o 
   7  11  12        6.16        3.03      6.35 o 
   9  11  12       25.34       25.81      7.57 o 
  11  11  12      142.22      160.17     13.23 o 
 -10  12  12      151.01      184.05     20.13 o 
  -8  12  12       58.24       64.86      9.61 o 
  -6  12  12       44.73       35.46     12.27 o 
  -4  12  12        1.92        9.38      5.31 o 
  -2  12  12      154.41      148.68      8.47 o 
   0  12  12        9.51        5.34      5.27 o 
   2  12  12       44.10       36.11      6.07 o 
   4  12  12       98.02      102.93      8.71 o 
   6  12  12      249.49      257.85     14.47 o 
   8  12  12        8.08        9.44      7.38 o 
  -7  13  12        0.59        0.14      7.45 o 
  -5  13  12       66.18       74.38     19.56 o 
  -3  13  12       49.28       52.15      8.07 o 
  -1  13  12       28.74       31.00      9.39 o 
   1  13  12        2.85       -0.42      6.41 o 
   3  13  12      188.68      200.72     11.85 o 
   5  13  12       21.77       25.18      7.25 o 
  -2  14  12      119.01      117.92     10.01 o 
   0  14  12        6.14       -2.62      6.66 o 
   2  14  12       38.40       45.20      9.91 o 
 -16   0  13        0.84      -17.49     14.42 o 
 -14   0  13        0.86       -6.52     14.82 o 
 -10   0  13      412.83      421.54     32.02 o 
  -8   0  13      260.30      261.06     14.03 o 
  -6   0  13       66.77       76.20      9.32 o 
  -4   0  13     2064.31     2108.24     44.60 o 
  -2   0  13      426.07      376.62     16.33 o 
   0   0  13      628.99      615.35     20.37 o 
   2   0  13      313.21      385.41     28.39 o 
   4   0  13     2888.80     2945.08     52.68 o 
   6   0  13        2.90       -3.53      6.92 o 
   8   0  13      898.38      878.08     31.68 o 
  10   0  13      274.64      317.21     22.98 o 
  12   0  13     1171.99     1178.49     38.64 o 
  14   0  13        5.04      -12.82      9.28 o 
  16   0  13       60.14       41.79     17.29 o 
 -17   1  13       18.55       24.22     12.34 o 
 -15   1  13        7.13        6.59     11.95 o 
 -13   1  13      220.51      224.22     25.79 o 
 -11   1  13       90.04      110.00     20.59 o 
  -9   1  13       95.54       99.68      8.79 o 
  -7   1  13       46.00       50.90      6.00 o 
  -5   1  13      592.88      600.57     14.14 o 
  -3   1  13       19.23       24.16      5.81 o 
  -1   1  13      317.96      311.35     10.80 o 
   1   1  13      596.02      632.27     14.56 o 
   3   1  13      914.97      876.87     17.82 o 
   5   1  13       85.37       97.57      7.67 o 
   7   1  13       42.03       32.44      6.63 o 
   9   1  13      484.99      491.57     17.05 o 
  11   1  13      131.64      101.82      9.87 o 
  13   1  13      198.70      214.23     12.22 o 
  15   1  13        0.21       -7.56     10.25 o 
 -16   2  13        2.16      -22.72     15.02 o 
 -14   2  13       10.68       -5.37     10.44 o 
 -12   2  13      132.44      136.19     11.65 o 
 -10   2  13      320.23      300.84     13.64 o 
  -8   2  13        3.14        3.58      5.83 o 
  -6   2  13       31.74       15.63      7.02 o 
  -4   2  13      556.78      565.42     14.97 o 
  -2   2  13      866.49      847.05     18.72 o 
   0   2  13        0.25       -1.57      5.69 o 
   2   2  13       42.92       51.41      7.37 o 
   4   2  13      730.55      726.20     16.85 o 
   6   2  13      589.56      564.46     15.67 o 
   8   2  13       77.13       75.31      7.71 o 
  10   2  13       18.36       18.20      6.12 o 
  12   2  13      561.63      575.97     18.49 o 
  14   2  13       30.80       17.32      8.85 o 
  16   2  13       39.06       28.56     13.98 o 
 -17   3  13        0.31        0.89     14.03 o 
 -15   3  13        4.98        1.80      8.96 o 
 -13   3  13       60.86       62.96      8.89 o 
 -11   3  13       60.28       40.11      8.35 o 
  -9   3  13        1.21       -9.27      5.93 o 
  -7   3  13        1.08        2.62      5.39 o 
  -5   3  13      135.81      109.43      7.73 o 
  -3   3  13      218.36      204.63     10.01 o 
  -1   3  13        8.48       -8.80      6.38 o 
   1   3  13       24.48       45.00      6.26 o 
   3   3  13      377.44      383.41     11.54 o 
   5   3  13        0.81        4.80      7.61 o 
   7   3  13       77.59       56.99      6.82 o 
   9   3  13      265.05      277.79     11.12 o 
  11   3  13      363.89      344.63     12.01 o 
  13   3  13       53.69       67.79      8.05 o 
  15   3  13       20.02        7.16      8.23 o 
 -16   4  13        0.51        1.54     10.08 o 
 -14   4  13       13.49       13.22      7.33 o 
 -12   4  13       76.51       59.40      8.69 o 
 -10   4  13      341.95      314.61     14.03 o 
  -8   4  13        6.04       -1.45      5.42 o 
  -6   4  13       14.68        8.56      6.52 o 
  -4   4  13      610.38      678.40     18.13 o 
  -2   4  13      471.84      451.27     14.92 o 
   0   4  13      205.35      219.09     10.99 o 
   2   4  13        4.60       -1.12      5.53 o 
   4   4  13     1344.07     1412.94     24.40 o 
   6   4  13      312.23      262.74     10.54 o 
   8   4  13      135.44      134.22      8.35 o 
  10   4  13      105.89      123.66      8.39 o 
  12   4  13      496.94      493.01     13.96 o 
  14   4  13        0.30        5.11      7.77 o 
 -15   5  13        6.72        1.36     13.83 o 
 -13   5  13      131.27      117.98     14.11 o 
 -11   5  13       31.48       26.62      8.03 o 
  -9   5  13      226.66      224.56     13.06 o 
  -7   5  13        8.24       -7.77      6.20 o 
  -5   5  13     1046.97     1106.35     23.97 o 
  -3   5  13       44.37       29.70      6.61 o 
  -1   5  13      349.91      364.43     12.82 o 
   1   5  13      220.99      259.90     11.12 o 
   3   5  13      421.75      402.35     12.64 o 
   5   5  13      199.31      225.09     10.09 o 
   7   5  13       21.90       13.42      5.93 o 
   9   5  13      556.04      622.70     15.88 o 
  11   5  13      143.56      155.90      9.07 o 
  13   5  13       93.44      106.02     11.73 o 
  15   5  13        0.34       -4.53      9.80 o 
 -14   6  13       28.01       27.53     12.26 o 
 -12   6  13      120.37      116.85     10.35 o 
 -10   6  13      312.18      346.29     13.41 o 
  -8   6  13       42.15       42.50      7.48 o 
  -6   6  13        3.80       10.14      6.13 o 
  -4   6  13     1115.58     1161.99     20.92 o 
  -2   6  13      214.95      199.88     10.29 o 
   0   6  13      481.78      484.36     12.89 o 
   2   6  13        1.71       -3.86      5.11 o 
   4   6  13     1250.03     1336.90     24.12 o 
   6   6  13      183.82      182.83      9.90 o 
   8   6  13      148.05      150.54      8.91 o 
  10   6  13       90.65       94.81      8.74 o 
  12   6  13      430.30      475.42     16.90 o 
  14   6  13        0.12        3.89      7.65 o 
 -15   7  13        0.06       -0.92      9.55 o 
 -13   7  13       66.59       54.72     11.54 o 
 -11   7  13        9.37       10.29      6.93 o 
  -9   7  13       35.21       38.63     12.90 o 
  -7   7  13       31.80       35.37      6.79 o 
  -5   7  13      134.83      129.23      7.91 o 
  -3   7  13        0.48        6.65      5.43 o 
  -1   7  13        4.25        6.24      4.80 o 
   1   7  13      206.57      213.33      9.33 o 
   3   7  13      176.82      155.32      8.56 o 
   5   7  13       47.84       50.90      7.60 o 
   7   7  13       37.30       32.15      7.76 o 
   9   7  13      238.23      234.74     11.37 o 
  11   7  13      167.59      161.46     15.42 o 
  13   7  13       77.94      112.89     18.55 o 
 -14   8  13        0.43       -1.64      9.63 o 
 -12   8  13       52.24       49.01     11.55 o 
 -10   8  13       64.16       79.01      9.17 o 
  -8   8  13       12.73       14.56      6.83 o 
  -6   8  13        2.95       -1.29      5.51 o 
  -4   8  13      215.94      192.74      9.83 o 
  -2   8  13      253.12      236.40      8.99 o 
   0   8  13        4.77        1.29      4.84 o 
   2   8  13        1.96        4.01      5.80 o 
   4   8  13      256.32      239.65     10.79 o 
   6   8  13       84.96       64.56      8.00 o 
   8   8  13       73.54       65.92      8.02 o 
  10   8  13       17.01       21.50      7.87 o 
  12   8  13      299.57      329.40     17.07 o 
 -13   9  13       66.08       70.05     12.96 o 
 -11   9  13       53.13       52.57     11.04 o 
  -9   9  13        1.36        1.70      6.33 o 
  -7   9  13        0.19      -11.55      6.27 o 
  -5   9  13       57.60       51.12      6.91 o 
  -3   9  13        1.38        5.21      5.12 o 
  -1   9  13       97.23       89.11      7.66 o 
   1   9  13       63.95       65.45      7.43 o 
   3   9  13      402.68      394.72     13.39 o 
   5   9  13        2.09        0.68      5.47 o 
   7   9  13       27.47        6.75      5.88 o 
   9   9  13       44.50       35.59      8.56 o 
  11   9  13       28.88       19.02      9.26 o 
 -10  10  13       84.40       83.29     11.30 o 
  -8  10  13        7.42       10.43      7.49 o 
  -6  10  13       49.46       57.11      7.88 o 
  -4  10  13      176.87      180.79      9.54 o 
  -2  10  13      233.99      220.50     15.16 o 
   0  10  13       34.42       35.39      6.39 o 
   2  10  13        2.67        1.13      5.10 o 
   4  10  13      416.70      439.51     17.32 o 
   6  10  13       16.75       13.76      6.91 o 
   8  10  13      122.68      125.76     10.78 o 
  10  10  13       25.47       23.06      8.02 o 
  -9  11  13       10.74       10.58      8.81 o 
  -7  11  13        0.21      -12.59      7.55 o 
  -5  11  13      120.86      122.00     10.11 o 
  -3  11  13        6.54       -1.87      5.81 o 
  -1  11  13       45.01       52.59      6.79 o 
   1  11  13       40.05       48.98      8.46 o 
   3  11  13       85.29       90.93      8.60 o 
   5  11  13       24.61       21.42      7.79 o 
   7  11  13        3.91       -6.67      7.27 o 
  -6  12  13        0.89       -1.35      7.32 o 
  -4  12  13      115.51      111.64      9.86 o 
  -2  12  13       29.73       32.73      7.84 o 
   0  12  13       43.87       43.19      8.25 o 
   2  12  13        0.38      -11.55      6.28 o 
   4  12  13      162.76      173.73     12.32 o 
 -16   0  14        5.63       13.04     16.40 o 
 -14   0  14       66.46       71.04     19.76 o 
 -12   0  14       40.59       76.37     18.87 o 
  -8   0  14        1.48        8.73      7.30 o 
  -6   0  14      343.61      403.05     17.13 o 
  -4   0  14      549.52      571.55     20.06 o 
  -2   0  14       30.75       22.26      8.47 o 
   0   0  14        0.96       -0.50      7.50 o 
   2   0  14      320.52      356.30     16.48 o 
   4   0  14      422.02      387.24     25.41 o 
   6   0  14       44.42       71.14     15.17 o 
   8   0  14       10.00       -2.44     10.52 o 
  10   0  14      526.90      549.25     26.24 o 
  12   0  14      274.01      278.46     19.81 o 
  14   0  14        5.66       21.19     11.35 o 
 -15   1  14       22.39       39.65     12.33 o 
 -13   1  14      126.92      150.19     23.32 o 
 -11   1  14        0.25       -0.51     10.38 o 
  -9   1  14       36.89       38.07      7.90 o 
  -7   1  14        9.52        7.09      7.07 o 
  -5   1  14       58.21       58.11      6.50 o 
  -3   1  14       17.77       15.56      5.74 o 
  -1   1  14        1.67       -2.62      5.21 o 
   1   1  14      360.56      384.85     12.43 o 
   3   1  14       78.40       56.06      7.63 o 
   5   1  14       77.18       87.05      8.08 o 
   7   1  14        6.01       -5.51      6.25 o 
   9   1  14      130.34      118.30     10.42 o 
  11   1  14       11.53       28.98      8.44 o 
  13   1  14       49.80       60.65      8.73 o 
 -14   2  14        2.95       -3.06     14.42 o 
 -12   2  14      272.86      285.55     25.89 o 
 -10   2  14       92.19      101.36     11.65 o 
  -8   2  14      139.36      153.39      9.52 o 
  -6   2  14       52.92       52.60      7.51 o 
  -4   2  14      829.04      848.75     19.55 o 
  -2   2  14        6.99       -8.57      5.71 o 
   0   2  14       34.70       30.84      6.48 o 
   2   2  14      657.75      701.47     17.53 o 
   4   2  14      615.08      611.16     16.54 o 
   6   2  14      121.79      140.91      9.25 o 
   8   2  14       14.28        0.27      7.80 o 
  10   2  14      686.64      716.91     20.83 o 
  12   2  14      188.21      164.13     11.32 o 
  14   2  14       64.37       58.46     10.58 o 
 -15   3  14        2.21       -1.71     11.11 o 
 -13   3  14       81.22       74.80     10.14 o 
 -11   3  14       39.59       39.45      9.13 o 
  -9   3  14       74.15       68.25      8.72 o 
  -7   3  14      468.33      512.00     15.20 o 
  -5   3  14      342.13      334.64     14.81 o 
  -3   3  14      437.24      468.28     16.86 o 
  -1   3  14      114.35      102.62     10.13 o 
   1   3  14      701.20      701.14     20.67 o 
   3   3  14       65.01       54.87      7.32 o 
   5   3  14      332.78      323.36     12.49 o 
   7   3  14       13.57       19.38      6.58 o 
   9   3  14      532.19      550.04     15.02 o 
  11   3  14        0.18       12.47      7.18 o 
  13   3  14      165.68      190.27     11.84 o 
 -14   4  14        4.30        1.10     10.07 o 
 -12   4  14      213.64      196.49     14.47 o 
 -10   4  14       40.87       42.45      8.56 o 
  -8   4  14       12.09        9.66      7.62 o 
  -6   4  14      295.41      323.86     13.46 o 
  -4   4  14      481.33      445.58     16.92 o 
  -2   4  14      106.22      121.27     10.54 o 
   0   4  14      169.65      146.25     14.80 o 
   2   4  14      586.79      597.31     17.79 o 
   4   4  14     1050.12     1029.81     23.54 o 
   6   4  14        3.59        0.41      6.56 o 
   8   4  14       30.41       23.69      7.44 o 
  10   4  14      378.79      433.54     13.46 o 
  12   4  14      130.71      136.17      9.03 o 
 -13   5  14       30.46       32.12     11.79 o 
 -11   5  14       33.91       27.39      9.52 o 
  -9   5  14       30.03       13.52      7.96 o 
  -7   5  14       53.67       39.82      7.79 o 
  -5   5  14      181.46      169.45     15.52 o 
  -3   5  14       24.85       37.51      7.66 o 
  -1   5  14        6.56      -10.75      6.27 o 
   1   5  14        9.23        1.88      7.97 o 
   3   5  14        2.44        0.96      7.00 o 
   5   5  14       34.81       27.73      7.26 o 
   7   5  14       61.81       75.89      8.72 o 
   9   5  14      232.92      220.28     11.87 o 
  11   5  14        0.19        4.96      7.48 o 
 -12   6  14       48.65       65.54     16.06 o 
 -10   6  14        6.80        1.32      7.23 o 
  -8   6  14        4.94       -1.38      7.25 o 
  -6   6  14      144.63      175.73     10.79 o 
  -4   6  14      212.59      217.66     11.60 o 
  -2   6  14        0.31        0.66      6.09 o 
   0   6  14       17.49       17.94      6.68 o 
   2   6  14      217.54      251.90     12.60 o 
   4   6  14      348.97      323.97     18.05 o 
   6   6  14        2.50        1.82      6.74 o 
   8   6  14        0.41        8.43      7.22 o 
  10   6  14      275.49      318.03     15.40 o 
  12   6  14       66.03       49.54     11.49 o 
 -11   7  14        0.19        2.35      9.22 o 
  -9   7  14        9.60        3.54      7.69 o 
  -7   7  14       40.10       46.33      9.27 o 
  -5   7  14       49.51       49.31      7.62 o 
  -3   7  14       87.61       90.63      8.47 o 
  -1   7  14        9.43       -4.87      5.95 o 
   1   7  14      354.16      383.97     13.66 o 
   3   7  14       38.60       47.09      8.06 o 
   5   7  14      120.71      139.10      9.07 o 
   7   7  14        2.27       -7.10      5.95 o 
   9   7  14      127.85      134.29     10.75 o 
  11   7  14        0.94       11.51      7.45 o 
 -10   8  14       28.81       32.99      9.31 o 
  -8   8  14       70.56       84.98     11.10 o 
  -6   8  14       10.45        8.73      6.13 o 
  -4   8  14      361.60      351.09     11.90 o 
  -2   8  14       14.12        8.71      6.60 o 
   0   8  14        6.50        9.20      5.59 o 
   2   8  14      245.94      267.38     10.74 o 
   4   8  14      182.40      188.76     10.14 o 
   6   8  14       74.60       77.76      9.40 o 
   8   8  14        8.48        4.04      7.53 o 
  10   8  14      281.65      301.85     15.83 o 
  -9   9  14       44.61       40.64      9.84 o 
  -7   9  14       29.76       28.37      8.23 o 
  -5   9  14       52.00       42.01      7.04 o 
  -3   9  14       51.58       48.00      6.57 o 
  -1   9  14       14.58       18.91      5.99 o 
   1   9  14      146.97      119.80      8.95 o 
   3   9  14       47.43       55.87      7.39 o 
   5   9  14       27.94       26.10      7.38 o 
   7   9  14        0.79       -1.74      7.25 o 
  -8  10  14       24.50       23.11      9.16 o 
  -6  10  14       73.89       82.49     15.72 o 
  -4  10  14      170.60      179.12     14.53 o 
  -2  10  14        0.24        7.88      6.96 o 
   0  10  14       12.02       12.10      7.71 o 
   2  10  14      109.26      121.07     10.92 o 
   4  10  14      177.73      171.83     15.09 o 
   6  10  14       12.47       13.16      7.84 o 
  -5  11  14        6.07        1.16      8.38 o 
  -3  11  14       11.60       10.19      7.24 o 
  -1  11  14        0.00      -12.85      6.42 o 
   1  11  14       66.92       55.65      8.65 o 
   3  11  14        5.13       -2.81      7.36 o 
 -12   0  15       69.87       79.74     18.58 o 
  -8   0  15       47.15       38.93     15.81 o 
  -6   0  15      451.98      467.29     18.38 o 
  -4   0  15      488.72      476.35     18.74 o 
  -2   0  15        2.59       11.12      7.82 o 
   0   0  15        6.34       11.05      8.17 o 
   2   0  15      325.86      309.21     15.14 o 
   4   0  15       62.16       39.22     17.39 o 
   6   0  15      165.84      181.78     16.83 o 
   8   0  15       43.44       51.46     12.70 o 
  10   0  15      667.02      685.04     29.46 o 
 -13   1  15       25.22       34.00     16.20 o 
 -11   1  15       51.93       36.95     16.70 o 
  -9   1  15        2.18        5.73      8.24 o 
  -7   1  15       69.21       78.34      7.84 o 
  -5   1  15       16.09       17.07      7.74 o 
  -3   1  15      158.06      139.30      9.03 o 
  -1   1  15       94.27      116.43      8.70 o 
   1   1  15      395.27      378.96     13.34 o 
   3   1  15       19.76       25.02      6.91 o 
   5   1  15      162.86      159.62      9.63 o 
   7   1  15       40.93       33.07      8.54 o 
   9   1  15       51.42       29.24      8.96 o 
  11   1  15       95.70      110.84     10.31 o 
 -12   2  15       34.25       20.71     11.69 o 
 -10   2  15        6.23       12.52      8.02 o 
  -8   2  15       37.68       53.26      7.38 o 
  -6   2  15      216.33      237.60     11.36 o 
  -4   2  15       23.10       -1.79      6.17 o 
  -2   2  15       30.22       24.88      7.84 o 
   0   2  15      151.20      187.87     10.05 o 
   2   2  15      519.21      545.25     15.80 o 
   4   2  15        0.79       -0.06      6.23 o 
   6   2  15       34.37       19.43      6.88 o 
   8   2  15      321.12      379.25     15.86 o 
  10   2  15      284.78      291.96     21.37 o 
 -11   3  15       86.09       92.76     13.46 o 
  -9   3  15       16.33       20.26     11.18 o 
  -7   3  15      234.18      241.84     13.11 o 
  -5   3  15        2.15       -4.44      6.86 o 
  -3   3  15      138.69      157.11     12.27 o 
  -1   3  15       30.05       30.08      8.19 o 
   1   3  15       65.50       58.77      9.01 o 
   3   3  15      164.03      219.24     15.55 o 
   5   3  15       15.18        5.62      7.93 o 
   7   3  15      218.73      219.30     11.01 o 
   9   3  15       37.53       26.06      7.11 o 
  11   3  15       51.51       44.56      8.50 o 
 -12   4  15       62.01       67.88     12.79 o 
 -10   4  15        1.56        7.72     10.47 o 
  -8   4  15       18.86       16.86      9.10 o 
  -6   4  15      209.53      205.17     12.34 o 
  -4   4  15       15.02       21.10      8.20 o 
  -2   4  15       81.66       96.87      9.96 o 
   0   4  15       57.69       37.63      8.71 o 
   2   4  15      562.53      574.90     22.12 o 
   4   4  15       65.12       59.22      9.17 o 
   6   4  15       16.53       20.93      8.13 o 
   8   4  15      125.16      161.81     10.68 o 
  10   4  15      184.19      185.08     11.94 o 
 -11   5  15       16.22        1.71     10.70 o 
  -9   5  15        3.62        3.67      7.57 o 
  -7   5  15       87.74       86.51     10.21 o 
  -5   5  15        0.25       -5.90      7.35 o 
  -3   5  15       74.60       63.59      9.14 o 
  -1   5  15        9.99        5.34      7.68 o 
   1   5  15       58.27       69.47     10.03 o 
   3   5  15       37.81       34.64      7.87 o 
   5   5  15       28.95       30.49      7.83 o 
   7   5  15      136.48      139.17     13.66 o 
   9   5  15       70.30       49.72      9.10 o 
 -10   6  15        0.30       -7.14      8.59 o 
  -8   6  15        1.53       11.70      8.01 o 
  -6   6  15      104.75      112.08     13.19 o 
  -4   6  15       57.85       36.30      8.06 o 
  -2   6  15        4.29        7.92      7.71 o 
   0   6  15       28.66       41.59      8.21 o 
   2   6  15      309.65      312.77     14.06 o 
   4   6  15       61.85       60.34      8.76 o 
   6   6  15       43.94       49.81     11.09 o 
   8   6  15       38.48       52.45      9.37 o 
  -9   7  15        0.19       -0.36      9.35 o 
  -7   7  15      132.24      136.96     22.24 o 
  -5   7  15        0.02        0.05      6.77 o 
  -3   7  15      166.90      145.59      9.86 o 
  -1   7  15        5.00        9.45      6.63 o 
   1   7  15      191.98      176.98     11.44 o 
   3   7  15        3.61        2.00      7.08 o 
   5   7  15       66.44       61.30      9.60 o 
   7   7  15       23.56       25.44      8.62 o 
  -6   8  15      132.67      148.94     17.87 o 
  -4   8  15       45.93       25.92      9.22 o 
  -2   8  15        9.08       25.67      8.40 o 
   0   8  15       36.59       35.62      8.27 o 
   2   8  15      202.42      231.26     13.93 o 
   4   8  15        0.38        5.27      8.20 o 
   6   8  15       37.00       30.10     10.49 o 
  -5   9  15       16.24       15.56      8.57 o 
  -3   9  15       15.03       16.92      8.60 o 
  -1   9  15       85.19       93.06     10.87 o 
   1   9  15       62.49       73.20     10.41 o 
   3   9  15       53.43       88.01     12.58 o 
 -10   0  16       11.64        3.16     14.42 o 
  -8   0  16       26.37       38.04     16.60 o 
  -6   0  16      268.61      291.62     29.15 o 
  -4   0  16        2.57       -0.64      7.44 o 
  -2   0  16       13.12        9.43      7.71 o 
   0   0  16      244.97      294.50     15.25 o 
   2   0  16      136.75      118.88     14.66 o 
   4   0  16       36.54       45.15     12.39 o 
   6   0  16       22.91       27.45     11.97 o 
   8   0  16      248.75      277.96     25.25 o 
  -9   1  16       29.20       45.55     16.80 o 
  -7   1  16        3.79        4.52      7.17 o 
  -5   1  16      128.36      154.54      9.69 o 
  -3   1  16        0.42        3.56      6.17 o 
  -1   1  16      249.34      274.41     11.77 o 
   1   1  16        4.54       12.34      6.57 o 
   3   1  16      220.70      243.06     11.20 o 
   5   1  16       11.53        1.81      7.59 o 
   7   1  16       94.05      107.18     15.26 o 
 -10   2  16        0.66       22.82     16.70 o 
  -8   2  16       93.77      122.86     11.67 o 
  -6   2  16      111.96      112.90     10.22 o 
  -4   2  16        0.90        4.44      7.28 o 
  -2   2  16        5.37       10.67      7.63 o 
   0   2  16      128.14      148.12     11.13 o 
   2   2  16       95.46       93.29     12.29 o 
   4   2  16       15.13       14.46      6.79 o 
   6   2  16        0.35       -1.90      7.43 o 
   8   2  16      332.56      358.68     15.51 o 
  -9   3  16       20.10       19.28      8.73 o 
  -7   3  16        5.03        2.17      7.26 o 
  -5   3  16       22.15       22.43      8.04 o 
  -3   3  16       10.94        2.85      7.50 o 
  -1   3  16       27.49       19.86      7.76 o 
   1   3  16       11.55       15.96      8.10 o 
   3   3  16       65.48       61.22      9.42 o 
   5   3  16       15.85        5.81      7.67 o 
   7   3  16       62.53       59.21      9.17 o 
  -8   4  16        6.06       17.20      9.05 o 
  -6   4  16       52.98       81.31     11.88 o 
  -4   4  16        4.97       -2.51      8.89 o 
  -2   4  16        0.37       -1.93      7.21 o 
   0   4  16       75.39       87.75     10.08 o 
   2   4  16      174.20      162.73     12.05 o 
   4   4  16        8.92        3.11      7.85 o 
   6   4  16        4.98       13.70      8.13 o 
  -7   5  16       40.13       25.18      9.67 o 
  -5   5  16      103.39       97.51     12.02 o 
  -3   5  16       38.15       35.82      9.05 o 
  -1   5  16       79.95       85.39     10.18 o 
   1   5  16       14.34       16.05      8.67 o 
   3   5  16      131.26      156.24     12.06 o 
   5   5  16       59.30       80.31     10.07 o 
  -6   6  16       92.48       92.69     11.92 o 
  -4   6  16       19.14       26.18      8.63 o 
  -2   6  16       10.01       10.95      8.17 o 
   0   6  16      284.18      312.78     15.70 o 
   2   6  16      168.82      162.36     12.45 o 
   4   6  16       30.80       43.96      9.29 o 
  -1   7  16       79.74       82.50     10.59 o 
  -4   0  17        2.59        3.75     16.60 o 
  -2   0  17       15.79       20.95     16.80 o 
   0   0  17       23.08       22.59     15.91 o 
   2   0  17        0.24        8.36     10.44 o 
  -3   1  17       28.07       35.14      8.18 o 
  -1   1  17       10.79       10.44      7.49 o 
   1   1  17       75.52       89.16     11.66 o 
  -2   2  17       12.54       11.11      7.72 o 
   0   2  17      209.28      227.95     12.93 o 
                                                 
